# Supplementary material for: Comparative genomics of thermosynechococcaceae and thermostichaceae: insights into codon usage bias
Source: Acta Biochim Pol. 2025 Jan 8;71:13825. doi: 10.3389/abp.2024.13825 (PMC11750575; doi:10.3389/abp.2024.13825)
Supplement: Supplementary file 2 [file DataSheet2.xlsx]

## Sheet: Table S1
Table S1 Neutrality analyses of coding genes of the cyanobacterial species studied.
Species	Equation of regression line	R2
Pseudocalidococcus azoricus BACA0444	y = 0.8388x + 7.8168	0.2605
Pseudocalidococcus azoricus PCC 6312	y = 0.8191x + 8.6498	0.2505
Parathermosynechococcus PCC 6715	y = 0.5034x + 30.6100	0.1205
Thermosynechococcus NK55	y = 0.2906x + 42.1220	0.0429
Thermosynechococcus E542	y = 0.4322x + 34.1870	0.0822
Thermosynechococcus CL-1	y = 0.4375x + 34.4600	0.0842
Thermosynechococcus TA-1	y = 0.3752x + 37.8230	0.0662
Thermosynechococcus BP-1	y = 0.3180x + 40.7300	0.0504
Thermosynechococcus HN-54	y = 0.3979x + 35.8550	0.081
Thermosynechococcus KatS	y = 0.2284x + 46.2440	0.0267
Thermosynechococcus M55	y = 0.0966x + 52.2890	0.0053
Thermosynechococcus PP45	y = 0.4809x + 32.0900	0.0999
Thermosynechococcus Uc	y = 0.1951x + 44.3250	0.0227
Thermostichus JA-2-3Ba	y = 0.6129x + 34.3580	0.1239
Thermostichus JA-3-3Ab	y = 0.6530x + 35.6590	0.127
Thermostichus M44	y = 0.3010x + 50.2380	0.0279
Thermostichus MAXBIN	y = 0.3850x + 38.7370	0.0628
Thermostichus Nb3U1	y = 0.5240x + 33.7420	0.077
Thermostichus Rupite	y = 0.2651x + 32.5870	0.0901

## Sheet: Table S2
Table S2 Codon pairs identified in the coding genes of the cyanobacterial species studied.
Codon pair	Pseudocalidococcus BACA0444	Pseudocalidococcus PCC 6312	Parathermosynechococcus PCC 6715	Thermosynechococcus NK55	Thermosynechococcus E542	Thermosynechococcus CL-1	Thermosynechococcus TA-1	Thermosynechococcus BP-1	Thermosynechococcus HN-54	Thermosynechococcus KatS	Thermosynechococcus M55	Thermosynechococcus PP45	Thermosynechococcus Uc	Thermostichus JA-2-3Ba	Thermostichus JA-3-3Ab	ThermostichusM44	Thermostichus MAXBIN	Thermostichus Nb3U1	Thermostichus Rupite
AAA-AAA	675	708	319	246	312	317	297	273	313	269	239	306	257	238	223	208	214	300	329
AAA-AAC	398	428	196	196	214	223	227	199	205	195	159	226	183	273	285	228	169	258	246
AAA-AAG	292	319	185	183	209	191	192	224	190	181	159	203	179	243	246	198	215	224	278
AAA-AAU	696	736	263	253	290	288	300	272	317	248	228	305	244	120	98	126	173	234	245
AAA-ACA	329	360	160	163	215	174	161	201	180	164	149	167	174	69	57	72	95	123	125
AAA-ACC	908	935	574	542	577	590	618	526	604	525	501	618	440	550	466	533	593	765	812
AAA-ACG	223	249	165	159	208	207	199	174	218	179	166	203	149	137	139	125	97	141	182
AAA-ACU	383	418	139	112	145	127	128	125	154	116	112	134	159	128	91	120	160	178	175
AAA-AGA	81	93	14	17	22	34	24	28	29	23	7	31	14	39	56	36	51	42	42
AAA-AGC	200	224	157	105	118	110	104	107	114	94	84	113	102	202	219	183	153	192	211
AAA-AGG	24	30	10	19	18	14	17	20	15	20	9	20	11	37	56	51	38	30	73
AAA-AGU	237	263	117	109	129	133	140	108	130	100	112	141	103	81	72	72	123	151	136
AAA-AUA	132	152	55	32	44	53	49	39	50	33	19	68	30	30	28	25	39	45	59
AAA-AUC	522	553	238	265	44	279	257	276	297	280	252	269	221	252	183	222	238	312	319
AAA-AUG	335	364	205	218	44	236	233	207	230	218	200	232	190	156	109	145	168	247	273
AAA-AUU	1213	1240	630	649	44	717	727	635	702	619	606	727	626	198	151	141	245	308	338
AAA-CAA	681	714	202	182	44	198	204	206	233	175	167	214	179	179	122	126	212	299	348
AAA-CAC	130	151	84	91	44	87	86	103	82	90	71	84	95	81	71	84	84	105	136
AAA-CAG	369	401	213	232	44	220	238	246	223	239	215	244	232	205	179	173	250	302	343
AAA-CAU	205	228	57	67	44	61	56	66	55	62	60	61	40	30	20	38	59	88	104
AAA-CCA	219	242	78	67	44	72	66	88	77	64	51	61	65	39	28	37	67	76	73
AAA-CCC	491	531	281	274	44	305	315	314	293	268	286	318	277	195	136	183	281	377	398
AAA-CCG	212	236	90	84	44	98	106	79	109	106	79	112	70	75	57	74	172	191	247
AAA-CCU	213	237	116	80	44	84	72	90	73	60	73	77	61	95	59	90	133	148	167
AAA-CGA	185	209	64	50	44	45	51	51	59	43	39	56	62	55	41	59	87	127	144
AAA-CGC	343	372	233	247	44	280	279	240	294	249	254	296	234	174	142	145	180	265	272
AAA-CGG	373	405	154	156	44	192	190	182	172	162	161	193	158	181	141	179	200	320	373
AAA-CGU	144	164	54	63	44	74	72	65	79	55	50	70	54	39	24	41	76	73	105
AAA-CUA	282	308	126	95	44	107	107	111	113	85	81	117	120	20	26	27	66	91	90
AAA-CUC	624	672	282	303	44	325	318	308	328	289	283	326	276	137	116	108	134	172	196
AAA-CUG	454	491	326	313	44	354	361	343	358	315	287	367	278	301	200	234	297	397	498
AAA-CUU	298	325	94	79	44	83	78	96	105	78	72	85	98	70	47	56	62	93	83
AAA-GAA	835	892	371	353	44	408	406	338	397	340	335	418	365	314	246	315	351	514	576
AAA-GAC	412	446	247	191	44	224	238	194	238	204	178	241	184	342	344	258	163	256	284
AAA-GAG	356	385	311	211	44	282	277	255	258	216	215	284	212	446	442	430	347	486	497
AAA-GAU	626	675	282	194	44	234	235	205	239	206	186	262	229	278	209	243	319	442	418
AAA-GCA	379	412	312	221	44	243	224	225	238	220	200	244	270	159	149	151	231	249	313
AAA-GCC	981	1021	585	543	44	618	606	600	604	552	516	615	496	751	578	675	548	798	862
AAA-GCG	280	305	223	180	44	217	240	195	219	191	202	243	154	225	233	210	167	268	308
AAA-GCU	410	445	179	146	44	136	146	166	162	136	145	153	181	285	230	233	286	300	305
AAA-GGA	232	257	103	83	44	76	87	98	105	87	72	81	93	121	102	109	122	190	190
AAA-GGC	333	363	248	204	44	247	244	260	254	202	199	251	198	279	237	251	201	318	323
AAA-GGG	347	377	249	191	44	191	193	213	192	196	181	197	193	367	277	324	315	429	462
AAA-GGU	211	235	109	106	44	87	92	108	122	80	95	99	105	80	66	98	137	130	133
AAA-GUA	160	180	127	92	44	89	87	109	68	76	71	90	89	71	49	46	80	100	116
AAA-GUC	477	511	192	208	44	263	252	243	261	225	215	260	195	187	163	160	138	180	201
AAA-GUG	274	298	269	298	44	313	323	307	327	304	313	327	277	264	188	264	188	356	418
AAA-GUU	513	545	147	144	44	147	135	146	150	129	111	138	143	126	158	114	147	163	167
AAA-UAA	47	56	6	15	44	21	24	16	19	14	17	23	11	10	6	5	10	16	14
AAA-UAC	175	197	106	153	44	168	174	150	185	149	132	186	130	146	131	127	119	141	171
AAA-UAG	34	41	14	19	44	19	17	22	24	21	19	20	19	12	14	8	12	21	16
AAA-UAU	451	487	87	129	44	150	143	142	152	119	106	149	118	54	64	73	84	174	166
AAA-UCA	168	189	58	74	44	62	63	49	58	61	51	64	64	27	9	23	52	50	55
AAA-UCC	324	354	135	180	44	204	198	201	198	177	172	198	169	162	112	151	210	240	255
AAA-UCG	89	101	77	58	44	68	57	70	67	55	55	62	48	93	75	86	58	104	125
AAA-UCU	320	347	67	51	44	80	80	59	79	48	51	93	74	104	91	72	90	154	138
AAA-UGA	10	13	10	8	44	9	9	9	9	6	10	8	8	10	5	6	8	20	15
AAA-UGC	62	74	23	30	44	31	31	38	34	30	25	29	31	51	26	32	26	26	33
AAA-UGG	234	261	67	92	44	93	94	122	93	79	77	88	75	123	69	93	87	124	130
AAA-UGU	76	89	25	28	44	32	28	32	35	26	28	31	27	24	14	22	32	56	47
AAA-UUA	433	470	119	77	44	108	102	83	99	84	79	119	98	14	8	11	64	84	91
AAA-UUC	176	198	80	100	44	120	123	109	114	106	99	117	101	54	38	45	49	77	112
AAA-UUG	228	253	104	155	44	168	168	148	196	140	148	172	111	218	125	153	198	335	319
AAA-UUU	523	553	202	167	44	215	208	173	214	163	155	217	157	60	45	49	87	156	149
AAC-AAA	259	284	156	140	44	152	155	156	172	145	123	163	151	203	153	175	192	242	265
AAC-AAC	216	240	157	157	44	171	174	147	212	168	122	169	126	361	378	333	249	322	345
AAC-AAG	137	158	134	114	44	105	97	106	121	101	99	102	71	231	230	217	163	186	186
AAC-AAU	305	333	176	181	44	225	217	183	220	198	176	216	182	83	78	106	173	202	220
AAC-ACA	92	106	62	69	44	52	56	82	64	47	53	56	57	75	41	59	51	59	72
AAC-ACC	300	327	279	218	44	232	255	216	239	216	187	251	142	485	459	432	301	371	400
AAC-ACG	95	110	87	78	44	92	92	65	104	95	75	93	54	117	124	94	47	91	77
AAC-ACU	100	115	78	62	44	79	74	74	62	56	48	68	70	83	63	62	82	102	90
AAC-AGA	20	25	5	11	44	4	5	17	9	12	4	4	3	36	23	19	20	11	17
AAC-AGC	146	166	171	103	44	107	109	105	107	131	74	125	88	384	337	303	209	274	277
AAC-AGG	25	31	15	24	44	8	11	18	9	17	5	11	9	40	45	35	29	19	36
AAC-AGU	197	221	149	121	44	129	143	122	167	117	97	145	99	98	39	67	129	131	131
AAC-AUA	29	35	55	11	44	14	12	19	9	11	5	12	13	19	18	14	8	17	17
AAC-AUC	252	278	180	167	44	118	126	169	166	160	111	131	99	506	471	458	288	363	356
AAC-AUG	80	92	80	63	44	70	63	70	96	72	56	64	62	225	172	181	146	163	180
AAC-AUU	410	445	283	285	44	332	314	289	326	272	279	317	285	228	167	212	261	272	348
AAC-CAA	500	535	379	331	44	390	397	344	385	335	321	397	279	370	326	331	338	495	526
AAC-CAC	94	108	187	134	44	139	138	135	132	123	122	141	118	237	234	200	154	196	216
AAC-CAG	408	444	205	150	44	119	129	140	146	143	118	131	118	415	482	359	281	369	383
AAC-CAU	159	179	156	138	44	150	144	140	153	136	117	143	110	111	86	99	125	141	151
AAC-CCA	274	298	169	103	44	102	100	99	104	98	86	107	97	176	113	180	187	221	222
AAC-CCC	367	397	450	357	44	406	416	367	365	369	373	432	285	685	644	581	418	582	561
AAC-CCG	201	225	120	84	44	105	145	80	104	101	74	139	60	272	291	230	256	361	364
AAC-CCU	182	205	173	134	44	128	139	146	128	140	98	141	117	197	187	195	295	257	275
AAC-CGA	148	168	109	34	44	40	35	49	38	32	30	33	27	134	73	132	95	118	137
AAC-CGC	238	264	413	371	44	410	398	345	418	377	332	406	319	642	718	569	425	469	467
AAC-CGG	172	192	77	54	44	32	32	49	40	60	34	33	28	241	251	227	231	233	277
AAC-CGU	115	132	184	144	44	162	178	171	173	148	141	173	135	151	104	133	191	212	270
AAC-CUA	252	278	266	159	44	160	154	147	173	142	121	153	156	138	131	175	251	277	272
AAC-CUC	369	400	405	328	44	392	369	357	385	380	333	378	280	357	478	355	281	350	357
AAC-CUG	419	454	343	342	44	297	298	317	295	342	296	303	196	899	932	787	630	834	901
AAC-CUU	193	216	255	190	44	209	208	185	214	168	184	214	181	126	104	114	117	143	149
AAC-GAA	239	265	228	152	44	174	172	144	171	166	151	162	147	201	166	195	164	257	284
AAC-GAC	118	135	143	114	44	106	113	101	97	108	80	117	75	296	358	297	133	224	220
AAC-GAG	109	123	159	123	44	122	125	122	122	103	94	131	105	316	473	285	180	294	265
AAC-GAU	246	274	303	188	44	216	210	178	191	245	184	212	175	206	156	177	189	308	269
AAC-GCA	53	63	50	33	44	32	32	36	43	28	29	30	34	65	37	49	36	43	31
AAC-GCC	239	265	234	207	44	202	199	214	186	234	158	194	151	520	696	432	217	323	317
AAC-GCG	62	74	46	35	44	36	42	40	33	41	35	45	41	98	116	88	35	73	65
AAC-GCU	114	131	113	86	44	71	77	94	77	82	67	70	66	154	148	160	115	126	123
AAC-GGA	79	91	34	13	44	13	13	24	20	21	15	12	21	85	95	78	53	95	108
AAC-GGC	174	196	244	175	44	165	172	194	179	183	132	185	155	540	658	478	269	339	305
AAC-GGG	156	175	55	27	44	37	35	39	36	29	22	34	33	183	179	166	109	192	175
AAC-GGU	144	164	190	133	44	123	119	120	131	122	99	120	113	93	91	103	162	125	161
AAC-GUA	43	52	86	15	44	9	10	42	32	16	11	12	23	30	29	28	33	43	28
AAC-GUC	112	127	164	128	44	104	99	101	113	124	97	98	77	170	236	141	86	127	115
AAC-GUG	93	107	129	98	44	123	128	108	123	96	89	123	86	244	272	228	92	161	160
AAC-GUU	133	153	131	68	44	67	65	91	95	68	54	74	66	73	65	86	55	76	88
AAC-UAA	32	38	22	16	44	17	13	15	18	12	12	12	14	7	15	7	9	15	18
AAC-UAC	221	246	247	243	44	264	253	242	275	236	238	263	220	363	384	315	261	321	341
AAC-UAG	12	16	20	19	44	18	17	14	13	21	17	16	16	14	26	15	17	10	24
AAC-UAU	423	459	263	259	44	262	270	251	273	241	222	284	214	125	94	116	119	194	223
AAC-UCA	124	143	53	51	44	50	41	49	54	30	31	45	45	30	40	41	56	69	84
AAC-UCC	222	247	143	124	44	142	137	144	131	142	130	147	129	226	191	201	171	237	246
AAC-UCG	87	99	70	38	44	45	44	35	53	40	37	41	32	94	79	75	58	85	83
AAC-UCU	179	203	83	51	44	62	55	55	74	60	42	61	49	86	94	89	119	126	128
AAC-UGA	8	11	5	5	44	5	4	8	7	6	5	4	7	17	21	18	20	15	22
AAC-UGC	80	92	110	87	44	73	77	96	73	83	63	80	71	135	120	97	82	90	83
AAC-UGG	282	307	271	241	44	251	243	243	241	247	205	246	190	380	347	278	262	319	398
AAC-UGU	95	110	86	77	44	85	96	84	97	75	83	94	72	56	36	51	80	77	68
AAC-UUA	466	501	170	105	44	95	97	97	133	102	73	112	102	51	58	75	120	136	147
AAC-UUC	199	223	148	174	44	166	174	179	183	170	152	174	135	306	324	273	205	287	268
AAC-UUG	343	373	187	208	44	251	249	212	273	200	214	270	206	483	429	432	353	406	405
AAC-UUU	525	556	336	374	44	392	392	369	406	364	338	407	330	291	277	260	303	295	335
AAG-AAA	378	410	171	214	44	241	236	247	250	202	203	245	195	187	213	165	175	199	210
AAG-AAC	109	123	80	79	44	88	79	123	83	88	71	89	71	128	134	111	85	109	90
AAG-AAG	100	115	110	98	44	93	99	134	90	94	82	97	71	164	243	147	148	139	168
AAG-AAU	184	207	83	105	44	117	127	103	130	110	97	135	70	63	44	61	112	111	126
AAG-ACA	92	105	53	66	44	58	59	78	53	67	56	64	77	38	67	45	54	41	69
AAG-ACC	145	165	124	125	44	133	133	121	121	127	100	139	95	239	256	203	154	156	176
AAG-ACG	57	68	61	67	44	51	62	61	63	57	45	68	49	146	145	86	49	66	85
AAG-ACU	113	128	38	33	44	30	39	48	44	31	23	41	34	64	74	63	64	71	80
AAG-AGA	41	50	8	11	44	10	16	11	31	8	2	14	6	45	40	31	19	24	30
AAG-AGC	65	76	51	68	44	85	89	75	62	64	57	89	46	139	120	108	80	112	101
AAG-AGG	15	19	16	15	44	8	12	12	9	8	6	12	14	33	51	30	29	13	27
AAG-AGU	114	129	55	49	44	64	56	60	93	54	59	62	47	42	41	30	53	49	91
AAG-AUA	49	58	23	28	44	29	31	18	24	21	13	35	19	53	49	31	34	31	49
AAG-AUC	92	105	74	93	44	72	73	112	85	97	66	79	62	442	483	404	252	373	392
AAG-AUG	135	156	115	116	44	129	128	127	143	126	113	123	94	201	204	197	169	172	164
AAG-AUU	401	433	169	196	44	210	206	229	190	178	183	217	159	161	133	169	220	214	250
AAG-CAA	535	563	379	293	44	339	334	298	315	302	281	340	269	362	328	351	395	408	430
AAG-CAC	99	114	159	121	44	142	147	138	153	124	134	154	103	156	175	149	140	150	157
AAG-CAG	259	284	333	248	44	286	283	283	298	253	224	278	228	546	560	459	434	427	443
AAG-CAU	136	157	112	82	44	77	73	74	91	78	64	77	65	106	79	95	116	105	118
AAG-CCA	172	193	123	87	44	87	87	85	99	94	74	101	74	125	126	124	107	128	149
AAG-CCC	235	262	245	305	44	286	284	280	315	314	273	288	229	427	443	404	241	356	341
AAG-CCG	111	126	118	113	44	121	130	128	110	113	98	128	76	319	383	289	208	215	252
AAG-CCU	150	170	91	77	44	72	70	94	84	83	68	76	69	131	125	166	165	179	179
AAG-CGA	131	151	110	86	44	109	113	88	108	96	82	122	72	107	116	121	107	125	166
AAG-CGC	100	115	264	251	44	229	242	233	209	254	186	236	190	396	388	357	233	263	302
AAG-CGG	226	251	241	209	44	215	222	209	213	221	191	228	157	414	467	389	306	331	400
AAG-CGU	82	94	103	73	44	96	110	86	112	83	89	106	79	116	108	76	103	97	143
AAG-CUA	186	210	205	125	44	129	122	147	179	115	120	133	120	112	127	115	197	201	223
AAG-CUC	299	326	264	352	44	324	339	303	400	333	285	342	242	408	376	309	239	289	324
AAG-CUG	318	344	338	351	44	395	396	356	377	359	307	404	256	1140	1252	1061	643	786	830
AAG-CUU	159	178	80	81	44	67	63	89	70	69	69	65	74	115	111	102	105	100	121
AAG-GAA	455	491	361	482	44	509	527	519	493	476	459	529	404	257	250	250	236	250	313
AAG-GAC	118	135	108	164	44	163	158	174	159	172	144	152	101	121	166	117	89	83	114
AAG-GAG	165	185	224	284	44	270	290	273	282	273	229	302	220	364	366	293	327	234	300
AAG-GAU	339	367	281	337	44	389	391	347	344	311	315	399	248	281	244	272	337	336	389
AAG-GCA	171	191	243	266	44	260	266	263	287	266	230	273	229	173	164	177	175	172	200
AAG-GCC	323	353	202	384	44	346	342	357	302	377	286	341	252	517	657	452	332	349	353
AAG-GCG	157	176	231	240	44	281	292	258	304	243	248	290	179	307	374	227	179	253	309
AAG-GCU	223	249	156	120	44	130	128	137	153	124	127	127	125	307	232	256	240	273	282
AAG-GGA	173	194	150	164	44	180	177	163	200	160	168	186	158	264	258	243	251	240	302
AAG-GGC	179	203	177	272	44	285	289	265	298	276	249	295	192	335	376	307	198	280	262
AAG-GGG	205	228	275	299	44	313	315	290	297	298	287	320	232	335	362	304	292	312	365
AAG-GGU	137	158	83	133	44	124	120	140	113	137	93	125	100	98	86	85	165	114	162
AAG-GUA	116	133	133	86	44	90	92	91	95	88	83	93	96	101	118	88	164	107	149
AAG-GUC	174	196	120	185	44	169	165	191	154	180	147	169	116	163	183	146	136	124	141
AAG-GUG	277	301	373	411	44	434	473	415	429	426	387	466	326	731	694	623	573	625	681
AAG-GUU	304	332	163	104	44	89	91	103	107	97	78	95	97	171	168	159	188	192	244
AAG-UAA	30	36	10	8	44	12	13	10	16	9	8	12	16	15	12	13	24	12	23
AAG-UAC	84	97	159	138	44	127	134	131	146	133	122	141	107	224	247	177	157	119	144
AAG-UAG	14	18	16	9	44	10	10	9	10	10	9	10	7	28	33	19	13	14	24
AAG-UAU	171	191	164	119	44	150	154	125	138	127	121	161	132	120	107	120	138	118	156
AAG-UCA	101	116	58	43	44	56	55	45	57	51	45	57	41	35	41	43	60	55	64
AAG-UCC	162	182	101	127	44	146	150	136	142	127	135	149	110	147	140	121	91	113	134
AAG-UCG	53	64	57	49	44	46	49	48	47	50	35	56	27	130	141	78	70	82	111
AAG-UCU	154	173	67	54	44	49	46	81	73	52	44	48	51	110	94	92	79	98	120
AAG-UGA	6	8	6	4	44	4	3	23	2	5	2	3	2	11	10	15	15	23	22
AAG-UGC	23	28	57	42	44	39	40	55	44	45	34	41	38	64	117	52	29	33	39
AAG-UGG	127	147	102	106	44	95	110	97	113	108	89	105	86	133	171	122	121	141	181
AAG-UGU	23	28	56	33	44	32	35	48	58	30	28	33	22	81	30	31	48	35	49
AAG-UUA	362	393	128	98	44	78	81	84	110	80	61	88	74	65	47	65	126	106	128
AAG-UUC	119	137	85	94	44	94	96	99	114	101	81	105	58	178	192	181	142	176	155
AAG-UUG	220	245	165	141	44	153	149	143	158	144	134	153	132	358	295	330	391	455	469
AAG-UUU	419	454	209	186	44	226	234	178	257	181	180	232	181	245	277	233	254	244	325
AAU-AAA	378	409	152	116	44	151	149	122	152	118	110	162	102	23	9	20	61	86	64
AAU-AAC	262	286	174	133	44	179	156	117	186	141	137	158	123	47	46	35	66	83	100
AAU-AAG	166	186	81	76	44	93	99	68	82	66	57	98	73	45	40	28	60	61	92
AAU-AAU	426	464	160	118	44	157	154	108	134	121	118	171	94	16	18	20	57	78	75
AAU-ACA	192	215	89	92	44	93	84	80	94	82	96	91	89	29	27	29	69	47	71
AAU-ACC	509	542	311	293	44	318	326	274	306	297	279	328	237	138	125	155	275	363	392
AAU-ACG	220	244	135	120	44	163	176	118	167	115	156	170	110	53	60	51	70	116	107
AAU-ACU	202	226	82	97	44	142	158	85	115	90	73	174	99	42	32	44	100	114	110
AAU-AGA	43	51	9	5	44	21	22	12	17	12	7	28	6	14	8	12	19	21	28
AAU-AGC	176	199	129	147	44	147	161	150	162	137	133	150	123	69	56	66	94	156	140
AAU-AGG	31	37	6	14	44	14	17	23	12	17	5	19	16	18	7	16	13	24	30
AAU-AGU	270	290	107	107	44	153	149	116	140	109	127	143	101	8	5	9	29	53	47
AAU-AUA	66	78	25	10	44	18	14	14	16	11	10	16	8	6	4	8	16	17	13
AAU-AUC	351	382	200	306	44	381	363	307	373	310	319	365	240	105	122	104	218	308	305
AAU-AUG	233	260	141	145	44	156	149	142	147	135	146	158	119	76	57	32	88	144	132
AAU-AUU	881	922	388	229	44	241	247	240	230	209	207	240	210	50	34	41	74	138	148
AAU-CAA	960	995	279	358	44	442	435	351	431	364	355	448	360	140	62	116	208	257	311
AAU-CAC	197	221	94	122	44	120	120	115	107	126	110	132	115	60	35	73	77	107	114
AAU-CAG	468	503	237	203	44	245	251	216	282	236	198	249	186	129	58	114	210	232	278
AAU-CAU	272	295	118	94	44	147	128	87	162	81	101	137	80	67	24	32	60	104	107
AAU-CCA	369	400	123	146	44	154	143	144	152	143	140	158	128	86	77	79	98	149	167
AAU-CCC	683	716	231	502	44	558	547	478	587	506	485	563	440	287	221	275	283	306	389
AAU-CCG	303	331	172	124	44	135	158	119	161	134	116	163	116	109	92	95	134	197	206
AAU-CCU	396	426	169	185	44	193	186	180	189	161	159	187	155	127	85	126	190	224	251
AAU-CGA	124	143	60	34	44	37	39	56	35	32	24	48	38	54	21	52	65	105	122
AAU-CGC	388	421	308	396	44	419	416	369	426	378	411	421	346	258	182	225	269	319	364
AAU-CGG	441	476	129	130	44	123	123	136	113	129	86	123	89	113	87	108	162	232	256
AAU-CGU	213	237	158	136	44	155	142	141	167	125	131	140	131	43	31	58	119	169	147
AAU-CUA	223	248	86	86	44	105	86	85	127	89	58	101	113	38	28	44	89	125	125
AAU-CUC	455	491	168	324	44	348	372	316	358	331	334	378	286	141	131	154	195	214	251
AAU-CUG	360	390	169	259	44	302	291	237	254	253	254	300	215	220	180	242	296	423	426
AAU-CUU	364	395	129	154	44	161	164	204	167	149	143	173	172	65	44	58	99	108	130
AAU-GAA	592	635	267	318	44	396	420	318	372	318	309	417	319	85	42	69	171	198	238
AAU-GAC	286	311	199	168	44	199	209	181	195	184	177	213	155	75	64	86	131	125	177
AAU-GAG	283	308	209	238	44	281	279	268	270	240	234	276	220	157	90	167	238	237	253
AAU-GAU	596	636	247	267	44	299	298	251	326	238	270	303	229	43	26	53	179	192	207
AAU-GCA	175	197	139	125	44	136	149	114	131	107	106	143	116	54	34	53	84	110	161
AAU-GCC	1010	1049	751	845	44	922	932	855	929	850	833	950	676	619	434	582	613	804	875
AAU-GCG	267	289	180	157	44	188	192	164	210	149	181	208	142	107	68	81	100	180	270
AAU-GCU	482	519	285	237	44	279	262	228	303	243	217	260	234	199	136	208	341	326	364
AAU-GGA	225	250	65	53	44	50	48	51	63	58	34	44	31	111	56	80	116	154	200
AAU-GGC	638	684	474	572	44	633	632	564	631	581	573	649	481	274	189	271	312	567	501
AAU-GGG	425	462	143	116	44	128	128	125	151	129	124	131	107	176	116	168	190	293	342
AAU-GGU	335	364	262	292	44	329	333	277	375	289	281	348	234	91	36	58	145	160	185
AAU-GUA	94	108	81	56	44	62	51	48	51	64	46	55	81	55	53	49	116	93	103
AAU-GUC	485	521	228	272	44	376	368	326	339	287	330	381	250	148	122	162	201	241	255
AAU-GUG	372	404	335	366	44	415	422	384	388	370	392	428	307	306	214	272	322	489	494
AAU-GUU	407	442	200	186	44	183	173	154	168	184	120	182	146	105	71	80	177	171	178
AAU-UAA	38	46	13	12	44	12	14	11	15	11	11	14	18	8	2	7	5	14	23
AAU-UAC	207	229	112	72	44	74	72	81	86	74	61	73	83	72	56	67	94	103	109
AAU-UAG	25	31	18	14	44	13	13	14	15	12	13	14	18	4	5	3	12	9	11
AAU-UAU	247	275	82	75	44	91	78	82	88	81	59	80	62	23	35	33	71	80	68
AAU-UCA	148	168	36	42	44	51	53	35	52	48	42	47	43	17	11	18	39	34	42
AAU-UCC	271	293	67	106	44	105	112	82	91	101	90	113	96	76	51	63	75	113	112
AAU-UCG	51	62	28	22	44	37	36	22	31	26	21	38	22	27	21	20	30	34	32
AAU-UCU	212	236	44	60	44	76	70	63	80	47	61	77	55	38	33	37	80	95	108
AAU-UGA	20	25	9	9	44	11	12	6	7	10	15	10	8	14	7	11	13	21	11
AAU-UGC	61	73	46	53	44	62	59	41	49	54	53	62	59	49	54	49	55	60	74
AAU-UGG	291	317	119	129	44	130	147	127	154	126	134	145	121	129	91	110	130	197	190
AAU-UGU	95	110	32	29	44	46	50	34	44	31	34	50	31	22	28	15	35	44	38
AAU-UUA	719	766	208	140	44	189	167	157	177	151	145	187	159	15	25	19	91	94	140
AAU-UUC	216	239	91	104	44	112	121	101	109	93	76	125	96	127	118	115	111	204	186
AAU-UUG	386	419	192	270	44	249	250	250	250	249	223	258	223	201	146	183	229	461	433
AAU-UUU	518	550	247	179	44	199	196	185	185	194	173	205	164	90	77	91	172	218	215
ACA-AAA	258	283	105	118	44	124	123	125	122	110	110	128	122	34	15	35	44	53	56
ACA-AAC	111	125	86	51	44	42	47	42	31	50	25	43	53	34	34	18	29	24	30
ACA-AAG	88	100	66	72	44	75	79	75	92	75	64	86	68	26	37	21	34	35	43
ACA-AAU	182	205	93	72	44	68	67	62	76	65	55	70	82	17	7	13	24	30	35
ACA-ACA	194	216	125	125	44	127	108	114	128	128	100	110	148	31	19	32	68	65	68
ACA-ACC	448	485	234	189	44	189	192	205	216	185	191	208	166	113	84	106	138	147	245
ACA-ACG	174	196	168	193	44	218	204	187	193	169	189	209	173	44	43	44	53	72	70
ACA-ACU	245	273	78	73	44	83	72	82	75	75	63	72	88	54	38	54	74	56	88
ACA-AGA	38	46	8	5	44	15	17	22	10	5	6	19	5	10	10	9	11	15	19
ACA-AGC	57	69	41	44	44	36	37	36	45	37	39	41	37	31	28	28	44	45	53
ACA-AGG	40	48	10	13	44	11	15	14	26	14	16	14	20	14	19	18	22	15	18
ACA-AGU	84	97	35	41	44	30	35	38	47	32	30	37	45	15	15	11	21	22	26
ACA-AUA	49	59	14	17	44	15	16	18	19	20	11	19	19	9	5	6	11	25	20
ACA-AUC	196	220	50	83	44	69	72	71	72	104	77	70	113	34	42	45	57	91	92
ACA-AUG	168	188	105	130	44	101	99	130	107	131	137	106	142	42	28	35	41	47	52
ACA-AUU	449	485	191	290	44	220	213	238	246	277	218	220	381	25	32	33	72	79	92
ACA-CAA	124	143	46	44	44	65	62	50	75	44	61	64	62	31	18	40	66	105	113
ACA-CAC	18	23	14	11	44	14	16	10	10	18	14	16	20	5	6	6	9	19	12
ACA-CAG	55	66	79	71	44	83	87	70	72	69	73	88	76	27	14	29	61	76	77
ACA-CAU	30	35	8	6	44	8	5	9	14	11	4	9	3	5	3	0	8	12	16
ACA-CCA	109	123	119	108	44	113	111	117	113	104	90	114	88	49	37	29	50	52	79
ACA-CCC	224	249	131	200	44	201	206	205	218	189	177	208	146	105	89	83	115	131	148
ACA-CCG	127	147	146	153	44	170	177	165	177	151	159	189	145	85	63	89	142	134	138
ACA-CCU	125	144	49	76	44	72	76	91	76	71	54	78	67	56	47	66	98	107	122
ACA-CGA	19	24	13	19	44	20	17	25	29	18	16	21	25	12	7	13	26	37	33
ACA-CGC	46	55	50	48	44	40	48	46	48	42	44	47	38	52	29	20	34	42	38
ACA-CGG	55	66	43	75	44	95	98	92	89	86	85	96	77	87	51	51	80	70	82
ACA-CGU	13	17	10	10	44	19	18	9	22	15	12	16	14	4	4	2	14	13	18
ACA-CUA	57	68	47	41	44	45	40	35	37	48	37	44	49	10	8	10	23	31	26
ACA-CUC	126	146	68	113	44	96	98	107	111	111	104	96	105	20	21	33	34	38	68
ACA-CUG	100	115	155	268	44	287	292	290	266	250	266	297	254	74	39	110	120	134	129
ACA-CUU	83	95	35	47	44	45	48	55	52	47	51	58	59	14	21	15	30	38	38
ACA-GAA	549	585	210	243	44	290	294	279	289	264	239	305	265	206	156	157	303	397	391
ACA-GAC	168	189	116	64	44	71	75	81	88	75	67	75	78	77	58	83	81	110	103
ACA-GAG	226	252	245	177	44	198	221	194	245	178	169	231	225	231	183	236	229	243	262
ACA-GAU	407	443	155	142	44	138	153	123	130	125	117	145	140	99	73	106	136	198	172
ACA-GCA	217	240	196	240	44	255	247	216	252	241	225	250	293	152	105	119	247	187	151
ACA-GCC	528	559	227	262	44	254	267	276	260	267	252	259	242	288	251	290	308	312	399
ACA-GCG	208	230	239	211	44	246	237	240	257	220	219	248	222	128	133	109	135	144	180
ACA-GCU	150	171	137	116	44	73	83	94	107	120	89	78	134	141	121	129	231	207	208
ACA-GGA	183	205	107	115	44	109	108	114	154	117	89	116	154	92	92	106	141	164	169
ACA-GGC	295	323	183	176	44	170	162	159	177	175	147	171	158	179	143	178	186	221	225
ACA-GGG	236	262	240	208	44	215	211	229	256	214	206	216	223	242	208	211	295	264	299
ACA-GGU	207	229	95	116	44	132	122	122	128	131	104	126	146	82	61	73	133	110	149
ACA-GUA	69	81	65	61	44	62	59	44	56	61	41	60	58	28	46	34	86	68	74
ACA-GUC	237	263	90	94	44	81	83	124	102	90	71	80	72	44	59	38	71	76	94
ACA-GUG	169	190	179	249	44	244	223	237	255	235	218	222	254	147	134	150	167	230	212
ACA-GUU	239	265	101	97	44	102	101	68	108	87	95	102	131	72	50	74	108	95	107
ACA-UAA	11	14	1	2	44	3	4	2	3	2	2	2	2	0	2	0	4	3	5
ACA-UAC	23	29	9	16	44	16	17	14	13	20	20	17	20	5	6	8	6	5	9
ACA-UAG	4	5	2	2	44	1	1	3	4	4	1	2	2	1	1	1	1	3	1
ACA-UAU	25	31	6	8	44	15	7	11	13	13	9	11	16	6	4	5	3	11	13
ACA-UCA	76	89	18	12	44	29	28	15	27	13	25	26	16	6	15	9	17	26	32
ACA-UCC	122	142	27	36	44	33	28	43	33	34	30	31	32	28	20	30	41	49	83
ACA-UCG	58	70	48	28	44	36	32	26	41	26	30	37	31	23	11	15	16	35	32
ACA-UCU	119	136	30	26	44	25	26	19	33	21	25	30	18	11	12	12	29	29	42
ACA-UGA	6	8	1	2	44	5	3	0	2	4	6	5	2	8	0	7	1	2	7
ACA-UGC	1	3	5	4	44	1	0	7	3	4	2	0	3	4	4	3	4	3	8
ACA-UGG	55	66	166	126	44	162	153	121	147	104	130	155	104	21	7	11	20	32	27
ACA-UGU	6	8	6	4	44	6	4	0	5	4	3	4	0	3	1	5	3	4	4
ACA-UUA	179	203	43	43	44	50	51	41	61	49	44	52	60	7	3	11	22	46	38
ACA-UUC	71	83	38	54	44	54	53	58	58	48	55	56	59	17	22	23	27	33	30
ACA-UUG	172	192	84	138	44	170	180	146	181	134	160	182	190	54	46	48	70	82	78
ACA-UUU	242	267	79	154	44	145	136	147	176	160	138	153	168	18	21	23	35	38	42
ACC-AAA	459	495	247	252	44	237	256	235	251	253	227	252	200	214	186	199	212	309	353
ACC-AAC	318	344	289	234	44	247	256	258	292	236	225	268	163	500	483	451	367	453	481
ACC-AAG	240	266	198	229	44	272	271	241	258	235	220	275	180	346	394	318	283	279	304
ACC-AAU	549	585	354	372	44	448	430	389	417	386	361	439	312	204	128	184	311	362	349
ACC-ACA	216	239	200	181	44	214	225	180	234	184	183	220	199	96	56	90	130	151	176
ACC-ACC	561	599	650	540	44	574	592	519	567	574	463	586	375	848	813	821	685	984	954
ACC-ACG	169	190	219	186	44	241	231	183	265	192	207	237	131	167	174	137	116	189	195
ACC-ACU	277	301	228	200	44	239	235	219	233	214	214	231	195	182	140	199	262	258	264
ACC-AGA	44	53	8	15	44	11	10	12	13	9	8	10	7	24	19	27	22	22	16
ACC-AGC	263	287	237	187	44	222	212	164	200	206	177	218	154	521	558	484	373	505	525
ACC-AGG	53	64	2	15	44	2	3	13	0	11	2	2	3	22	18	23	24	15	18
ACC-AGU	453	488	361	352	44	381	388	349	393	343	347	385	283	124	84	117	250	281	312
ACC-AUA	49	59	24	17	44	17	19	29	22	21	12	14	17	33	17	17	27	21	33
ACC-AUC	352	383	320	213	44	221	214	230	234	224	187	222	151	663	644	618	382	640	597
ACC-AUG	243	269	246	148	44	168	174	136	172	141	124	178	126	213	166	204	232	253	251
ACC-AUU	845	896	850	538	44	627	631	577	579	558	486	632	451	396	296	398	556	494	577
ACC-CAA	1047	1084	642	632	44	719	724	655	744	629	619	720	516	557	404	539	603	851	909
ACC-CAC	243	270	289	283	44	296	287	282	293	293	273	283	235	394	395	398	286	403	410
ACC-CAG	704	746	304	271	44	240	237	262	220	287	223	249	199	616	619	572	563	651	687
ACC-CAU	449	485	285	296	44	335	323	311	321	296	285	331	266	226	165	259	319	432	449
ACC-CCA	465	500	274	186	44	210	197	195	194	199	172	203	138	215	128	216	230	366	394
ACC-CCC	502	538	747	692	44	751	743	682	765	672	654	746	541	633	635	548	441	721	707
ACC-CCG	237	263	126	110	44	120	119	96	119	127	92	123	75	207	194	191	245	383	357
ACC-CCU	278	302	416	367	44	352	348	362	371	360	354	357	300	360	342	349	473	426	475
ACC-CGA	121	140	58	38	44	32	40	40	35	40	34	38	28	97	82	102	84	157	165
ACC-CGC	370	402	574	472	44	501	496	469	465	459	421	503	373	866	820	792	582	745	747
ACC-CGG	202	226	90	52	44	18	23	53	21	59	36	21	13	128	105	125	171	197	173
ACC-CGU	284	308	283	328	44	369	375	342	386	314	318	377	321	242	177	271	399	448	531
ACC-CUA	468	502	617	379	44	439	434	395	378	369	317	423	321	244	189	263	410	491	503
ACC-CUC	772	804	898	843	44	933	929	878	867	876	811	938	602	697	652	640	527	798	828
ACC-CUG	749	792	584	529	44	486	486	596	485	655	416	498	344	1222	1187	1077	927	1363	1321
ACC-CUU	402	433	796	653	44	754	785	660	731	626	643	814	570	294	234	314	447	380	436
ACC-GAA	492	532	297	295	44	311	310	286	311	301	250	317	206	346	266	342	316	582	536
ACC-GAC	154	174	211	169	44	160	165	157	160	178	133	163	157	457	495	411	265	381	406
ACC-GAG	229	254	280	177	44	202	222	177	222	196	180	217	161	507	527	453	364	397	428
ACC-GAU	587	629	603	460	44	523	520	464	511	510	456	527	386	464	318	451	474	600	638
ACC-GCA	198	221	276	177	44	197	196	191	188	165	172	181	154	59	77	71	57	128	157
ACC-GCC	680	710	660	494	44	532	530	512	544	570	472	564	357	614	705	514	423	803	766
ACC-GCG	81	93	112	76	44	77	81	50	89	71	47	78	41	59	53	40	33	81	78
ACC-GCU	319	344	373	341	44	349	335	311	347	339	298	328	263	257	221	217	259	352	380
ACC-GGA	322	351	79	42	44	30	29	37	32	35	35	33	48	175	113	177	202	237	284
ACC-GGC	272	294	353	197	44	189	184	192	177	234	142	190	170	807	846	739	580	578	554
ACC-GGG	270	292	86	68	44	76	83	65	97	87	67	78	48	267	242	279	263	355	362
ACC-GGU	81	93	262	233	44	201	189	234	199	243	174	197	157	162	99	171	389	163	206
ACC-GUA	133	154	157	84	44	76	89	85	104	87	77	85	78	78	53	71	89	100	105
ACC-GUC	280	305	259	243	44	273	290	236	344	253	254	298	168	327	320	270	195	325	340
ACC-GUG	255	281	308	277	44	290	319	239	282	270	278	325	188	231	248	215	198	296	326
ACC-GUU	360	390	372	293	44	333	325	315	333	310	296	320	229	232	206	223	240	261	322
ACC-UAA	32	39	11	5	44	8	10	7	18	6	9	11	16	15	6	17	19	17	20
ACC-UAC	353	383	570	482	44	515	517	491	510	496	450	509	370	652	618	573	524	649	668
ACC-UAG	10	13	30	22	44	27	23	23	19	16	17	25	23	16	25	20	21	22	15
ACC-UAU	919	944	526	512	44	579	570	538	555	531	508	579	422	340	334	333	458	517	592
ACC-UCA	161	181	130	123	44	124	116	112	129	119	105	115	89	92	77	86	115	115	129
ACC-UCC	186	210	260	211	44	177	172	210	199	219	137	171	152	206	263	175	283	390	389
ACC-UCG	93	107	102	82	44	104	108	77	94	79	97	111	68	165	207	136	93	157	140
ACC-UCU	237	262	151	123	44	162	160	140	163	121	132	166	125	225	196	217	251	265	279
ACC-UGA	12	16	14	4	44	6	4	6	5	7	7	4	7	14	17	15	15	14	9
ACC-UGC	83	95	164	129	44	123	122	139	126	132	94	125	100	207	217	178	123	137	166
ACC-UGG	317	342	46	94	44	22	18	105	18	108	28	21	42	364	410	364	336	426	495
ACC-UGU	225	250	197	188	44	198	205	183	200	184	196	208	173	163	153	153	193	205	241
ACC-UUA	708	758	258	121	44	133	139	133	174	123	120	138	124	77	49	106	211	207	239
ACC-UUC	177	201	165	226	44	225	243	219	217	239	191	255	135	400	404	382	318	465	476
ACC-UUG	624	672	413	345	44	381	383	324	370	366	302	382	256	724	609	731	702	741	821
ACC-UUU	828	881	695	559	44	606	599	551	558	561	488	600	404	528	502	505	599	656	677
ACG-AAA	110	124	56	85	44	101	91	72	106	80	69	95	52	25	37	12	24	29	45
ACG-AAC	55	66	124	48	44	63	61	48	76	52	52	61	40	13	9	19	6	30	25
ACG-AAG	51	62	84	79	44	68	75	59	101	63	70	77	46	32	24	27	26	43	41
ACG-AAU	160	180	87	91	44	127	117	98	135	79	133	118	83	15	9	10	30	46	43
ACG-ACA	83	95	62	76	44	85	85	78	98	73	84	86	67	63	44	24	21	51	67
ACG-ACC	216	239	162	108	44	142	141	123	138	101	124	141	84	55	54	44	57	89	88
ACG-ACG	51	61	98	98	44	120	131	127	132	114	124	135	69	49	52	51	40	65	68
ACG-ACU	180	204	60	54	44	69	67	68	78	50	48	73	35	37	25	24	30	38	60
ACG-AGA	17	22	4	4	44	2	2	4	2	3	3	3	1	8	10	9	6	9	6
ACG-AGC	49	59	65	37	44	44	49	46	70	36	38	52	28	29	27	23	21	34	25
ACG-AGG	7	9	9	13	44	9	11	11	5	8	6	8	2	5	8	7	9	10	9
ACG-AGU	97	111	61	67	44	86	92	72	127	71	106	99	55	10	10	10	6	24	27
ACG-AUA	26	32	21	18	44	18	13	20	24	16	13	14	12	13	28	25	18	26	28
ACG-AUC	177	201	150	182	44	266	265	187	261	182	229	273	107	107	133	97	90	268	187
ACG-AUG	198	221	175	182	44	224	226	192	223	184	197	217	123	113	106	83	110	198	203
ACG-AUU	689	731	368	504	44	686	677	490	690	502	594	681	393	122	85	105	176	264	362
ACG-CAA	114	129	111	105	44	141	141	114	172	112	129	138	112	118	102	100	98	137	155
ACG-CAC	13	17	26	29	44	24	25	18	32	27	21	23	16	8	18	6	14	17	15
ACG-CAG	44	53	134	131	44	146	146	124	155	141	132	146	105	120	135	116	79	114	121
ACG-CAU	23	28	29	20	44	27	31	15	22	24	27	32	21	10	7	3	12	16	15
ACG-CCA	111	126	130	106	44	145	168	117	146	119	136	165	132	67	99	55	60	77	73
ACG-CCC	164	184	151	239	44	307	312	239	288	254	257	314	192	173	262	138	60	116	92
ACG-CCG	87	99	129	134	44	168	162	149	166	144	150	164	126	225	312	163	111	116	122
ACG-CCU	101	116	109	88	44	107	117	75	138	98	92	112	79	99	117	81	85	87	95
ACG-CGA	28	34	48	40	44	54	59	47	49	47	52	63	38	42	51	44	22	35	43
ACG-CGC	65	76	96	109	44	119	117	94	126	133	99	123	93	67	95	69	53	59	75
ACG-CGG	91	104	146	128	44	161	157	100	141	117	124	165	103	159	198	152	80	103	115
ACG-CGU	28	34	13	26	44	14	14	23	6	22	14	15	8	4	10	1	22	4	11
ACG-CUA	44	53	94	91	44	100	105	71	93	89	94	99	90	53	42	48	73	85	78
ACG-CUC	132	152	119	213	44	235	234	189	266	201	233	240	178	83	88	60	64	70	89
ACG-CUG	153	172	353	374	44	491	483	371	491	354	423	503	328	502	591	472	298	369	431
ACG-CUU	102	117	97	85	44	102	108	62	104	73	85	110	94	43	53	51	35	76	74
ACG-GAA	443	477	193	267	44	338	342	264	320	239	309	341	225	204	183	224	197	342	404
ACG-GAC	82	94	72	67	44	70	67	78	80	70	67	69	51	70	89	60	38	53	73
ACG-GAG	121	140	162	230	44	241	240	257	256	259	228	240	166	354	332	338	256	340	393
ACG-GAU	527	556	292	305	44	407	413	294	386	277	354	413	242	333	281	282	365	520	593
ACG-GCA	194	216	250	287	44	331	333	298	337	271	300	333	243	219	202	241	201	240	260
ACG-GCC	585	628	196	272	44	291	300	281	262	311	247	296	176	416	477	340	224	326	281
ACG-GCG	247	274	313	281	44	313	327	281	279	285	284	331	215	277	326	235	178	297	285
ACG-GCU	369	400	306	265	44	358	347	262	363	271	312	357	272	311	272	330	286	354	392
ACG-GGA	214	238	96	145	44	185	184	166	178	161	153	183	125	198	159	179	153	253	315
ACG-GGC	259	285	189	281	44	315	333	271	328	296	295	327	194	264	273	241	149	319	313
ACG-GGG	335	364	314	342	44	422	416	346	375	342	394	415	252	246	228	234	190	354	347
ACG-GGU	258	283	248	311	44	365	366	288	382	304	348	380	247	100	84	91	105	204	254
ACG-GUA	104	119	146	119	44	122	124	124	123	115	106	119	108	111	95	97	172	190	193
ACG-GUC	244	271	149	151	44	183	181	180	187	165	164	186	113	128	129	128	83	154	170
ACG-GUG	439	475	606	481	44	637	635	519	578	513	542	638	392	905	827	833	623	948	860
ACG-GUU	447	483	297	248	44	299	295	282	257	241	240	299	188	199	181	201	226	247	331
ACG-UAA	1	3	4	1	44	1	2	2	1	1	1	2	1	1	1	0	5	0	2
ACG-UAC	8	10	41	30	44	40	36	24	63	27	36	37	31	7	10	10	6	9	8
ACG-UAG	1	1	4	0	44	2	1	1	2	1	2	1	1	3	2	4	0	3	2
ACG-UAU	23	29	20	18	44	29	28	29	33	15	32	33	28	13	8	6	6	13	20
ACG-UCA	30	36	22	11	44	18	19	16	33	15	17	17	21	35	12	13	5	7	9
ACG-UCC	43	51	38	35	44	50	46	22	33	37	41	45	24	39	32	18	15	22	25
ACG-UCG	4	6	26	13	44	17	15	12	20	15	20	17	13	43	22	13	10	10	15
ACG-UCU	43	52	36	17	44	11	18	38	28	14	17	18	17	17	16	12	18	22	23
ACG-UGA	1	2	3	1	44	0	0	0	2	1	1	0	2	2	6	5	7	1	4
ACG-UGC	9	12	18	9	44	12	7	12	11	6	8	8	9	5	5	6	2	2	5
ACG-UGG	43	52	171	96	44	125	139	86	154	90	122	141	84	41	65	36	17	28	29
ACG-UGU	2	3	7	2	44	6	6	1	8	5	9	6	7	2	3	3	2	5	4
ACG-UUA	109	123	54	38	44	49	46	41	53	43	46	48	33	13	9	22	25	33	66
ACG-UUC	59	71	60	53	44	63	64	43	72	66	61	60	53	46	50	41	20	45	62
ACG-UUG	147	167	133	108	44	142	142	116	179	121	129	150	113	150	147	139	80	202	274
ACG-UUU	201	225	213	191	44	231	241	191	300	190	225	242	205	84	82	80	52	105	128
ACU-AAA	242	268	75	48	44	61	62	47	52	42	40	76	80	13	2	7	25	33	27
ACU-AAC	118	135	68	43	44	39	35	58	47	45	33	39	53	22	22	15	34	41	31
ACU-AAG	122	142	60	52	44	33	41	65	55	49	46	46	46	24	36	16	38	36	53
ACU-AAU	219	242	74	51	44	51	44	32	50	48	29	41	34	5	6	8	11	19	23
ACU-ACA	82	94	44	43	44	29	24	22	27	36	27	30	40	20	16	19	39	45	36
ACU-ACC	144	164	106	97	44	80	76	87	70	85	65	80	93	59	74	58	135	109	103
ACU-ACG	100	115	42	24	44	48	40	26	40	25	30	40	36	27	23	26	38	38	46
ACU-ACU	97	112	36	38	44	37	47	52	38	33	32	46	31	22	24	26	51	54	53
ACU-AGA	35	41	10	2	44	8	10	7	6	3	2	9	3	1	4	2	10	12	14
ACU-AGC	102	117	82	54	44	55	49	60	60	63	49	56	71	26	37	16	47	86	56
ACU-AGG	36	42	9	11	44	13	8	9	9	7	3	13	7	6	10	7	14	3	8
ACU-AGU	109	123	50	43	44	49	43	47	49	32	39	47	41	8	3	2	14	21	10
ACU-AUA	35	41	8	2	44	15	11	15	9	9	4	16	4	7	6	6	5	5	7
ACU-AUC	121	139	63	49	44	41	42	46	33	48	33	44	43	25	31	27	46	71	68
ACU-AUG	37	43	25	24	44	19	20	9	26	17	17	24	27	21	27	14	40	40	29
ACU-AUU	275	299	149	109	44	64	79	63	72	99	64	81	92	22	36	31	76	85	78
ACU-CAA	512	544	181	151	44	160	159	150	193	137	145	166	171	161	107	109	167	250	267
ACU-CAC	92	105	70	50	44	49	50	56	56	42	40	48	46	55	43	45	66	75	89
ACU-CAG	281	306	170	99	44	100	99	112	107	100	84	96	101	206	156	216	218	287	283
ACU-CAU	128	149	39	25	44	36	27	36	51	20	20	32	33	20	32	30	56	71	69
ACU-CCA	192	215	61	43	44	46	37	46	47	45	36	41	59	107	77	90	112	147	169
ACU-CCC	447	482	191	244	44	235	232	255	235	240	218	241	238	270	272	284	237	302	331
ACU-CCG	145	165	58	41	44	32	42	37	36	28	30	37	48	131	84	105	96	147	153
ACU-CCU	196	219	85	96	44	117	148	77	100	89	61	162	107	140	123	124	198	185	214
ACU-CGA	73	85	18	16	44	16	22	16	48	15	12	30	21	32	24	31	42	52	70
ACU-CGC	206	228	171	164	44	168	173	162	165	171	158	179	143	151	145	137	144	234	253
ACU-CGG	180	203	42	21	44	32	25	20	30	21	23	24	24	88	62	74	57	104	131
ACU-CGU	135	156	60	61	44	69	66	61	80	54	58	74	62	45	34	48	104	120	137
ACU-CUA	107	122	63	43	44	50	43	33	60	49	25	41	45	58	79	58	111	126	159
ACU-CUC	306	333	103	97	44	91	97	81	114	102	89	96	102	118	111	103	149	140	138
ACU-CUG	232	257	112	73	44	57	63	73	68	76	51	63	76	300	236	265	329	357	346
ACU-CUU	184	207	73	46	44	54	55	62	83	50	59	63	94	74	54	49	96	95	96
ACU-GAA	441	476	225	203	44	253	255	227	236	192	213	261	231	99	60	87	109	196	191
ACU-GAC	165	185	115	94	44	113	113	117	126	98	108	123	82	61	57	65	87	96	116
ACU-GAG	256	282	213	189	44	211	196	198	200	188	178	209	157	116	127	148	188	176	215
ACU-GAU	321	348	150	153	44	139	146	167	160	138	147	148	113	36	34	42	113	112	126
ACU-GCA	118	135	92	91	44	85	87	86	57	77	68	91	93	57	45	67	113	81	92
ACU-GCC	417	452	493	447	44	462	452	493	447	469	431	451	427	460	395	455	439	422	498
ACU-GCG	183	206	176	85	44	96	100	88	98	91	72	101	87	73	41	54	69	84	102
ACU-GCU	277	301	286	259	44	270	256	252	293	266	215	265	250	235	170	258	363	294	293
ACU-GGA	284	308	65	47	44	52	51	36	53	51	37	60	44	46	31	38	63	105	134
ACU-GGC	362	391	298	174	44	175	184	188	151	195	145	180	160	156	173	133	123	237	237
ACU-GGG	307	335	129	100	44	89	84	108	99	89	91	90	96	80	81	86	104	189	191
ACU-GGU	148	169	136	107	44	96	99	101	101	112	78	98	113	25	20	21	62	64	78
ACU-GUA	92	105	60	53	44	37	36	44	54	39	37	40	62	45	24	34	75	69	62
ACU-GUC	209	231	99	123	44	118	113	129	141	136	107	110	121	82	83	87	100	98	121
ACU-GUG	212	236	137	162	44	148	146	158	190	164	149	146	183	105	85	119	156	178	197
ACU-GUU	255	281	128	130	44	138	125	121	136	130	102	128	157	77	70	80	128	143	130
ACU-UAA	25	31	9	10	44	10	7	6	14	4	7	7	10	5	6	5	6	8	12
ACU-UAC	101	116	50	48	44	31	44	35	44	38	23	45	63	69	47	73	83	88	87
ACU-UAG	12	15	10	11	44	18	17	16	30	9	10	16	13	8	9	8	6	5	5
ACU-UAU	125	145	25	22	44	44	48	25	49	37	33	52	47	47	20	43	81	103	94
ACU-UCA	87	99	15	43	44	38	34	40	42	36	37	37	47	40	45	48	48	57	65
ACU-UCC	63	75	21	67	44	63	62	72	64	65	64	64	77	184	125	171	151	150	148
ACU-UCG	73	85	21	18	44	27	32	28	17	18	24	30	23	48	52	47	41	52	56
ACU-UCU	139	159	40	50	44	51	53	42	60	36	36	56	45	127	105	107	129	146	158
ACU-UGA	13	16	3	8	44	6	5	2	3	3	4	5	7	6	14	9	9	13	14
ACU-UGC	44	53	24	24	44	21	24	30	42	22	22	27	29	36	31	38	31	42	48
ACU-UGG	307	338	89	170	44	232	221	185	206	174	173	217	197	193	158	180	223	272	296
ACU-UGU	66	78	19	24	44	21	24	23	31	17	30	22	14	24	19	21	37	34	41
ACU-UUA	214	238	30	47	44	53	48	55	48	42	39	58	43	49	30	44	125	106	117
ACU-UUC	51	61	19	35	44	39	34	32	34	35	33	41	47	154	121	92	87	107	95
ACU-UUG	147	167	41	73	44	55	59	71	80	61	52	59	84	309	228	258	295	354	341
ACU-UUU	200	224	49	75	44	84	81	88	74	66	68	85	104	168	137	150	206	201	219
AGA-AAA	92	106	13	27	44	36	39	31	58	27	17	40	17	51	34	40	42	52	58
AGA-AAC	37	43	25	19	44	24	16	39	25	21	3	16	9	41	44	31	33	22	33
AGA-AAG	41	49	17	13	44	13	19	38	24	13	6	16	13	53	79	38	37	27	35
AGA-AAU	86	98	19	18	44	33	32	27	30	23	13	38	14	30	27	25	22	39	38
AGA-ACA	51	61	18	15	44	15	18	28	22	7	8	18	5	18	28	29	24	28	30
AGA-ACC	74	86	35	22	44	31	30	21	27	23	22	33	18	68	69	53	58	58	92
AGA-ACG	37	44	13	15	44	13	11	4	14	9	5	12	7	25	15	25	9	14	21
AGA-ACU	65	76	16	14	44	16	10	24	14	8	3	10	10	23	29	30	27	38	44
AGA-AGA	25	31	6	11	44	9	9	11	14	7	3	16	5	21	24	23	21	19	31
AGA-AGC	28	34	2	9	44	10	23	18	11	8	7	26	9	44	75	34	21	26	27
AGA-AGG	12	15	2	2	44	7	4	8	1	5	2	9	2	25	30	38	14	12	15
AGA-AGU	48	57	15	10	44	13	16	13	18	9	9	16	8	22	22	17	21	11	21
AGA-AUA	22	27	4	4	44	11	9	4	6	7	0	7	1	13	11	11	13	19	11
AGA-AUC	55	66	17	11	44	14	14	28	16	11	6	15	8	37	47	34	26	30	43
AGA-AUG	35	41	21	11	44	24	18	15	40	13	10	23	9	28	15	30	32	32	39
AGA-AUU	168	188	34	38	44	45	50	45	38	34	20	52	26	28	41	34	32	44	48
AGA-CAA	93	107	20	14	44	22	18	35	14	20	11	24	21	51	45	46	56	50	59
AGA-CAC	13	16	5	3	44	5	3	13	9	5	3	3	2	11	10	9	12	11	16
AGA-CAG	48	57	25	16	44	14	17	16	14	10	4	15	8	50	51	45	60	60	96
AGA-CAU	39	47	5	5	44	11	8	19	49	7	4	8	4	10	7	7	16	13	17
AGA-CCA	24	30	7	11	44	6	13	22	7	10	2	10	10	13	4	19	17	13	14
AGA-CCC	26	32	19	10	44	10	15	22	16	15	15	19	17	36	38	29	26	35	38
AGA-CCG	13	16	8	5	44	12	15	27	11	6	13	16	4	22	14	31	29	24	28
AGA-CCU	23	29	8	12	44	16	24	27	14	6	3	23	4	26	35	34	13	27	30
AGA-CGA	36	42	4	6	44	12	8	7	6	8	3	9	3	19	10	19	13	21	36
AGA-CGC	33	40	17	12	44	6	7	9	7	5	5	9	6	49	38	24	25	31	25
AGA-CGG	31	37	15	6	44	18	22	11	20	10	4	23	10	67	34	30	44	36	37
AGA-CGU	23	29	15	5	44	6	3	13	3	4	3	1	3	16	7	14	11	19	13
AGA-CUA	28	34	7	6	44	11	8	10	14	7	9	7	5	8	6	10	12	13	11
AGA-CUC	36	42	13	27	44	18	16	21	11	30	7	22	8	13	18	15	23	21	18
AGA-CUG	32	39	19	16	44	18	17	41	26	22	11	14	14	35	41	47	42	45	50
AGA-CUU	50	59	8	10	44	12	9	24	10	12	11	12	11	18	17	18	18	23	28
AGA-GAA	128	148	28	29	44	48	43	26	47	29	19	42	24	145	106	96	76	84	88
AGA-GAC	43	51	12	15	44	17	19	33	17	12	8	29	14	44	64	38	24	31	38
AGA-GAG	82	94	20	14	44	14	22	16	23	14	8	19	8	78	81	72	66	76	80
AGA-GAU	112	127	20	12	44	25	27	34	20	21	7	28	16	70	47	50	53	51	75
AGA-GCA	41	50	42	24	44	39	59	39	31	20	16	69	22	47	25	43	51	48	37
AGA-GCC	70	81	41	22	44	35	37	41	60	27	20	38	25	114	95	90	89	82	104
AGA-GCG	30	36	25	17	44	16	21	21	24	12	7	22	11	46	45	37	22	39	48
AGA-GCU	39	47	9	9	44	10	8	11	19	12	10	11	12	55	59	56	55	60	64
AGA-GGA	37	43	4	13	44	14	14	11	12	11	6	16	10	37	37	39	31	28	57
AGA-GGC	27	33	19	13	44	19	15	29	15	14	6	17	11	58	62	50	30	35	35
AGA-GGG	18	23	16	16	44	17	15	14	40	21	8	13	14	76	67	79	41	49	60
AGA-GGU	28	33	19	12	44	15	16	36	14	11	6	17	13	63	35	24	32	33	31
AGA-GUA	25	31	8	12	44	13	10	10	8	11	7	11	13	20	24	17	23	14	22
AGA-GUC	47	56	12	12	44	14	14	16	18	15	11	15	5	52	37	27	19	25	22
AGA-GUG	29	34	19	20	44	13	17	20	19	14	11	19	16	48	51	34	37	54	49
AGA-GUU	78	90	24	15	44	15	23	18	10	12	10	19	12	61	52	39	27	36	56
AGA-UAA	8	11	5	4	44	3	2	2	1	3	5	3	2	4	6	3	9	9	5
AGA-UAC	23	28	20	4	44	8	7	11	26	6	1	7	5	8	12	10	15	11	21
AGA-UAG	4	6	3	0	44	1	0	1	5	2	1	2	3	5	8	5	5	10	3
AGA-UAU	43	52	8	6	44	17	13	27	12	4	2	18	8	10	7	17	10	18	25
AGA-UCA	23	29	8	6	44	6	7	9	7	4	3	10	8	6	5	11	8	15	20
AGA-UCC	11	14	8	7	44	4	6	5	4	4	7	4	4	58	72	61	42	48	43
AGA-UCG	12	15	5	10	44	6	11	7	7	9	8	12	9	15	12	11	6	9	14
AGA-UCU	17	22	6	4	44	4	2	3	5	4	1	4	8	14	19	26	22	38	34
AGA-UGA	2	4	2	3	44	2	2	4	2	3	5	2	3	8	4	10	6	8	9
AGA-UGC	5	7	16	2	44	3	5	4	3	3	4	4	5	48	30	5	5	6	14
AGA-UGG	28	33	6	12	44	15	7	10	15	9	8	13	4	27	35	32	19	24	28
AGA-UGU	8	10	9	0	44	4	5	4	2	3	1	6	4	4	4	8	4	11	7
AGA-UUA	73	85	11	8	44	19	11	5	21	5	10	15	9	3	5	12	12	24	24
AGA-UUC	23	29	4	5	44	5	10	3	4	6	3	7	3	40	7	7	7	23	17
AGA-UUG	50	59	15	10	44	11	13	24	11	7	6	14	6	41	58	36	37	36	47
AGA-UUU	98	113	15	14	44	26	25	43	49	15	8	27	14	21	21	19	23	37	46
AGC-AAA	247	274	143	167	44	192	186	189	179	174	159	182	174	251	233	230	238	325	324
AGC-AAC	134	155	166	146	44	168	165	144	144	175	119	159	106	359	358	348	255	348	325
AGC-AAG	99	114	110	109	44	125	127	119	125	124	108	124	96	260	320	238	202	185	222
AGC-AAU	247	275	162	199	44	196	195	191	207	209	194	206	197	156	116	159	191	256	240
AGC-ACA	61	73	50	68	44	56	55	60	50	58	49	60	49	68	52	60	66	60	66
AGC-ACC	201	225	271	185	44	203	199	192	228	210	185	193	155	397	372	368	292	490	460
AGC-ACG	53	64	89	66	44	90	80	59	79	74	66	79	60	80	93	76	41	86	86
AGC-ACU	84	96	90	81	44	75	80	77	88	90	66	84	69	99	62	105	102	115	117
AGC-AGA	15	19	10	10	44	6	8	54	10	9	2	6	5	40	27	35	26	26	32
AGC-AGC	118	135	167	110	44	119	128	122	109	121	106	125	99	439	441	390	292	361	371
AGC-AGG	12	15	23	15	44	6	9	26	11	16	9	9	13	57	59	57	43	36	33
AGC-AGU	169	190	183	164	44	178	167	168	187	168	156	176	162	113	100	116	172	175	221
AGC-AUA	11	14	13	14	44	9	5	19	8	13	5	5	6	22	11	16	20	17	15
AGC-AUC	114	131	139	106	44	107	102	112	97	129	61	110	63	286	319	268	217	292	297
AGC-AUG	80	92	85	63	44	81	85	74	98	73	69	91	73	190	177	176	147	185	192
AGC-AUU	281	306	265	223	44	243	267	216	284	242	219	254	181	272	216	279	271	352	386
AGC-CAA	572	620	461	383	44	434	455	400	456	392	392	468	362	482	391	445	458	579	604
AGC-CAC	92	106	178	149	44	151	161	156	141	149	120	162	108	236	274	223	184	241	228
AGC-CAG	293	319	216	155	44	149	136	179	114	178	133	138	134	462	522	428	345	526	466
AGC-CAU	173	195	219	157	44	174	163	174	172	168	142	172	143	173	132	166	156	251	255
AGC-CCA	163	183	80	68	44	36	47	68	64	61	51	41	59	164	130	169	119	173	190
AGC-CCC	198	221	251	157	44	159	149	181	147	162	149	156	120	381	421	348	257	375	329
AGC-CCG	81	93	50	33	44	40	37	39	29	38	27	39	19	207	205	151	157	212	217
AGC-CCU	112	127	126	78	44	78	73	83	94	78	61	78	77	227	191	211	189	212	204
AGC-CGA	83	95	29	30	44	28	32	36	36	30	31	34	22	106	94	108	81	107	103
AGC-CGC	180	204	331	298	44	295	296	269	259	313	260	305	240	653	803	554	440	462	490
AGC-CGG	112	127	39	40	44	24	28	47	23	43	28	28	23	245	301	224	170	156	171
AGC-CGU	100	115	230	167	44	171	183	175	172	162	144	188	147	223	146	229	247	273	277
AGC-CUA	143	163	197	123	44	139	133	124	135	129	114	146	105	157	159	150	222	203	242
AGC-CUC	226	252	307	257	44	266	265	276	305	269	260	271	219	307	389	287	261	354	345
AGC-CUG	228	253	231	200	44	176	181	189	168	200	171	179	130	745	863	707	482	731	656
AGC-CUU	157	176	238	193	44	206	191	185	187	196	172	207	159	192	173	212	195	219	205
AGC-GAA	210	232	291	175	44	206	189	171	194	175	167	198	149	306	277	317	220	414	379
AGC-GAC	80	92	148	84	44	88	90	84	87	98	65	91	59	283	354	240	116	208	187
AGC-GAG	89	101	184	132	44	123	135	120	108	127	97	131	108	409	517	368	206	331	306
AGC-GAU	196	220	556	597	44	670	677	629	636	595	578	697	533	306	245	286	219	422	396
AGC-GCA	50	59	51	37	44	45	43	43	32	38	22	42	31	62	43	58	30	74	64
AGC-GCC	23	28	217	127	44	143	125	128	127	150	92	137	108	487	605	420	201	322	294
AGC-GCG	47	56	58	48	44	52	47	41	40	50	48	50	30	57	85	43	26	56	48
AGC-GCU	19	24	96	62	44	60	67	81	60	75	50	69	54	225	194	166	91	142	131
AGC-GGA	41	49	34	14	44	19	16	19	27	14	7	18	28	118	76	102	54	105	100
AGC-GGC	125	144	202	166	44	132	144	161	138	198	136	151	149	488	695	428	235	347	279
AGC-GGG	79	91	53	36	44	41	38	28	33	31	35	35	25	249	199	223	151	184	186
AGC-GGU	86	98	214	160	44	155	147	160	185	171	135	155	155	187	106	156	183	144	167
AGC-GUA	24	30	47	22	44	23	18	27	17	20	20	19	25	27	33	39	23	42	40
AGC-GUC	59	71	102	91	44	90	96	104	99	81	75	103	71	145	193	114	58	143	131
AGC-GUG	59	70	95	81	44	84	87	74	76	84	72	85	60	216	239	179	91	171	149
AGC-GUU	104	119	144	87	44	97	90	96	87	85	81	94	78	129	130	123	101	135	121
AGC-UAA	43	51	27	12	44	21	21	12	23	14	13	22	18	21	32	34	24	30	35
AGC-UAC	128	148	196	186	44	181	181	167	171	170	172	185	146	335	373	315	281	340	323
AGC-UAG	25	31	37	19	44	18	32	20	17	19	13	32	12	46	55	46	27	36	49
AGC-UAU	330	361	306	259	44	278	276	246	270	252	230	281	231	208	178	199	188	259	258
AGC-UCA	50	60	25	32	44	23	23	49	28	36	18	26	30	62	42	62	50	59	57
AGC-UCC	59	70	72	63	44	58	62	56	54	60	57	60	43	212	230	194	172	203	189
AGC-UCG	25	31	31	26	44	26	24	26	25	24	10	29	14	91	119	73	41	69	63
AGC-UCU	75	88	55	31	44	36	40	37	38	36	33	39	43	123	118	129	115	148	138
AGC-UGA	3	4	6	12	44	4	6	6	5	7	7	4	4	33	15	26	28	26	25
AGC-UGC	18	23	25	24	44	26	25	29	28	25	23	27	14	55	61	46	50	43	36
AGC-UGG	68	80	79	80	44	66	66	95	68	88	55	63	67	230	227	173	246	213	263
AGC-UGU	32	39	35	40	44	36	28	35	31	31	37	32	40	47	29	32	64	50	69
AGC-UUA	303	331	192	87	44	94	84	81	102	83	75	95	104	81	61	97	179	149	149
AGC-UUC	111	126	117	126	44	130	117	110	111	123	115	113	83	262	313	232	174	236	231
AGC-UUG	278	301	218	193	44	225	233	185	225	192	191	236	172	605	513	598	463	534	553
AGC-UUU	340	370	292	253	44	292	292	259	340	247	243	296	221	473	435	423	392	467	460
AGG-AAA	44	52	12	24	44	23	22	26	19	21	7	26	14	18	15	22	29	29	29
AGG-AAC	17	22	26	22	44	8	11	15	13	12	6	15	6	38	61	24	11	13	11
AGG-AAG	19	24	12	18	44	12	13	20	52	14	6	12	10	27	60	25	13	13	31
AGG-AAU	28	33	21	28	44	22	21	26	20	29	22	14	16	25	14	15	21	19	33
AGG-ACA	22	27	19	15	44	10	13	38	12	17	13	10	16	34	32	19	12	12	46
AGG-ACC	2	3	0	10	44	3	4	12	0	9	5	2	1	14	11	2	18	2	7
AGG-ACG	13	16	14	11	44	8	8	17	12	17	6	8	7	32	27	12	8	17	33
AGG-ACU	21	26	17	12	44	9	9	13	6	9	7	8	7	39	13	21	20	19	15
AGG-AGA	14	18	13	9	44	5	6	10	7	5	4	10	5	22	18	16	18	10	11
AGG-AGC	16	20	14	19	44	7	8	16	32	13	10	10	9	30	28	25	30	21	22
AGG-AGG	8	11	9	8	44	5	5	9	3	10	2	4	6	17	25	21	11	11	16
AGG-AGU	28	33	15	19	44	10	7	17	16	22	8	12	13	13	10	14	22	12	44
AGG-AUA	17	21	10	5	44	8	6	4	7	8	8	10	7	22	36	12	18	18	16
AGG-AUC	19	24	12	19	44	10	11	17	9	17	7	11	19	74	107	73	67	67	81
AGG-AUG	29	34	22	19	44	20	20	24	21	11	17	15	9	36	37	24	35	47	35
AGG-AUU	83	95	38	49	44	33	32	59	60	62	33	34	28	37	38	40	50	57	60
AGG-CAA	66	78	35	40	44	33	34	41	29	45	20	35	28	73	89	86	80	58	81
AGG-CAC	11	14	15	7	44	12	8	13	9	5	7	10	8	14	17	10	12	8	22
AGG-CAG	35	41	36	23	44	22	18	20	25	20	11	19	22	109	103	95	79	63	64
AGG-CAU	22	27	10	11	44	13	10	13	12	11	3	11	6	18	15	22	19	17	20
AGG-CCA	38	45	19	11	44	19	21	24	13	26	10	26	11	50	38	39	36	32	29
AGG-CCC	57	69	2	18	44	2	1	20	1	19	6	2	2	53	57	50	17	29	38
AGG-CCG	30	35	7	13	44	8	10	12	8	8	3	13	6	73	84	53	49	32	34
AGG-CCU	55	65	6	8	44	9	9	8	10	7	7	9	6	23	25	14	26	14	4
AGG-CGA	35	41	15	14	44	11	13	23	13	8	10	11	11	35	49	34	20	18	28
AGG-CGC	14	18	13	17	44	10	8	23	9	21	4	7	12	55	57	37	30	29	19
AGG-CGG	23	29	16	20	44	13	17	25	9	16	11	20	11	75	76	64	51	33	37
AGG-CGU	19	24	20	9	44	4	9	15	4	11	3	9	7	17	14	19	11	11	12
AGG-CUA	41	50	14	21	44	18	16	25	13	12	7	19	10	38	51	30	43	37	53
AGG-CUC	36	42	27	22	44	12	12	25	17	23	12	11	17	67	34	38	30	42	45
AGG-CUG	31	37	26	38	44	17	17	42	35	41	24	11	30	137	201	137	81	103	103
AGG-CUU	40	48	15	22	44	20	16	17	11	18	7	18	8	39	43	24	31	22	29
AGG-GAA	86	98	37	99	44	72	68	95	66	86	48	71	61	85	79	78	69	50	75
AGG-GAC	14	18	16	26	44	27	26	29	11	22	15	24	11	25	33	25	24	13	26
AGG-GAG	48	57	54	62	44	49	39	71	44	72	34	37	45	114	126	92	88	47	66
AGG-GAU	70	82	49	86	44	46	62	85	46	66	44	53	42	201	165	193	179	171	195
AGG-GCA	35	41	54	59	44	47	50	74	35	61	40	55	43	104	75	67	58	50	77
AGG-GCC	63	74	3	39	44	7	8	48	8	36	17	7	6	112	137	89	75	41	49
AGG-GCG	25	31	48	35	44	37	40	43	23	45	21	35	29	100	109	56	36	39	62
AGG-GCU	45	53	40	30	44	23	25	27	17	29	20	27	21	110	103	79	76	65	69
AGG-GGA	45	53	30	43	44	19	21	38	24	41	17	25	31	79	72	71	67	59	68
AGG-GGC	26	32	23	56	44	26	29	60	30	50	25	29	31	69	65	75	43	46	48
AGG-GGG	43	51	85	46	44	30	41	67	35	51	24	36	34	89	103	68	44	45	49
AGG-GGU	39	46	21	42	44	29	38	53	32	48	36	41	25	46	31	52	52	35	47
AGG-GUA	37	43	20	24	44	18	24	22	24	27	18	25	25	41	35	30	48	34	41
AGG-GUC	35	41	9	34	44	17	19	29	22	30	16	23	18	65	42	26	42	27	59
AGG-GUG	41	50	52	72	44	63	51	59	36	68	49	57	38	122	115	144	115	108	123
AGG-GUU	59	71	48	37	44	23	20	61	31	39	13	27	22	86	52	69	59	58	71
AGG-UAA	7	9	5	5	44	0	1	15	4	2	1	0	2	3	3	1	3	4	8
AGG-UAC	2	3	8	10	44	7	6	10	8	12	4	10	5	19	12	18	7	4	15
AGG-UAG	1	1	4	2	44	1	2	2	3	3	0	1	0	8	8	12	6	5	5
AGG-UAU	26	32	8	11	44	12	11	18	9	9	9	13	10	20	14	22	16	11	17
AGG-UCA	12	15	15	8	44	6	3	6	4	5	6	6	2	12	14	10	18	6	17
AGG-UCC	1	1	1	6	44	0	0	8	3	6	1	1	1	6	15	1	7	1	2
AGG-UCG	5	7	9	5	44	2	2	8	3	6	2	3	0	16	28	22	14	9	11
AGG-UCU	18	23	7	7	44	5	3	8	4	8	3	6	3	17	14	12	11	19	13
AGG-UGA	4	5	4	4	44	2	1	0	2	4	2	1	1	10	13	11	6	12	11
AGG-UGC	3	4	7	4	44	3	1	5	6	1	1	4	2	12	21	12	15	4	7
AGG-UGG	11	14	19	20	44	17	12	18	16	12	10	12	9	33	45	41	41	22	26
AGG-UGU	4	6	6	4	44	4	1	3	1	1	1	1	3	8	5	8	7	10	5
AGG-UUA	48	57	21	20	44	15	14	24	12	23	11	12	8	19	15	29	29	29	43
AGG-UUC	14	17	5	8	44	6	8	17	8	12	7	7	3	30	18	21	14	20	19
AGG-UUG	25	31	16	19	44	20	15	24	10	28	20	20	9	71	78	70	70	72	63
AGG-UUU	70	82	29	29	44	23	24	30	24	15	13	26	18	55	86	57	47	33	45
AGU-AAA	239	265	141	98	44	95	96	85	111	96	78	113	80	23	30	23	66	50	80
AGU-AAC	180	204	123	82	44	92	91	86	88	73	86	93	85	57	25	20	51	58	75
AGU-AAG	129	150	89	59	44	73	67	86	97	55	61	66	55	111	46	21	53	51	69
AGU-AAU	373	405	135	103	44	131	134	112	120	108	116	131	82	19	27	6	35	51	49
AGU-ACA	100	115	68	57	44	55	67	62	77	62	64	66	51	13	13	19	37	42	55
AGU-ACC	228	253	226	184	44	213	191	183	224	190	184	192	145	50	30	52	159	170	179
AGU-ACG	103	118	93	68	44	97	106	83	122	60	94	106	84	57	28	14	37	57	80
AGU-ACU	66	77	50	70	44	57	57	60	53	64	31	55	56	17	11	13	58	40	49
AGU-AGA	20	25	8	7	44	7	10	13	3	8	3	12	5	7	7	7	7	7	20
AGU-AGC	162	182	174	118	44	155	144	137	173	118	125	149	110	37	45	30	86	96	103
AGU-AGG	15	19	55	11	44	7	3	7	3	7	7	2	3	7	9	9	17	12	14
AGU-AGU	213	237	133	92	44	115	127	94	124	104	103	122	83	5	2	9	42	46	52
AGU-AUA	13	16	5	5	44	6	7	14	14	9	5	11	6	5	2	2	9	8	7
AGU-AUC	124	143	111	90	44	104	94	102	101	101	87	98	93	51	30	34	78	72	85
AGU-AUG	106	120	113	101	44	94	99	86	96	95	95	94	76	24	16	26	64	73	84
AGU-AUU	469	503	328	256	44	320	303	265	353	250	282	312	248	28	24	32	134	123	126
AGU-CAA	562	604	233	306	44	341	340	310	352	297	308	344	275	53	44	65	138	141	180
AGU-CAC	95	110	76	75	44	82	73	86	87	73	68	72	71	21	12	19	57	47	80
AGU-CAG	331	361	169	164	44	198	189	176	195	165	153	192	156	79	52	65	171	196	219
AGU-CAU	263	287	95	114	44	153	162	132	143	107	124	161	90	26	7	21	60	66	81
AGU-CCA	173	194	67	91	44	96	94	85	92	84	96	99	77	30	25	25	61	64	91
AGU-CCC	252	278	107	194	44	238	237	222	220	209	214	238	165	62	57	67	74	88	125
AGU-CCG	136	157	74	64	44	69	74	65	90	77	54	81	56	36	28	42	66	61	90
AGU-CCU	147	167	97	116	44	104	96	100	127	100	101	96	90	69	54	59	112	94	94
AGU-CGA	66	77	21	29	44	27	29	30	21	28	26	28	20	27	15	35	53	66	75
AGU-CGC	259	284	213	235	44	315	313	255	318	259	266	323	218	98	73	95	137	176	176
AGU-CGG	328	359	113	92	44	125	136	113	125	87	94	133	99	92	65	84	99	168	185
AGU-CGU	137	158	140	123	44	158	136	141	151	123	128	142	114	56	22	41	82	115	133
AGU-CUA	89	101	36	46	44	49	51	53	70	56	43	59	48	18	21	25	59	55	85
AGU-CUC	177	201	80	188	44	211	219	168	223	180	203	215	167	46	40	52	78	78	92
AGU-CUG	178	202	143	187	44	190	186	175	227	189	179	190	148	125	73	117	181	212	268
AGU-CUU	176	198	90	146	44	98	118	133	137	142	106	123	134	42	41	47	73	79	102
AGU-GAA	499	534	321	393	44	467	460	431	435	400	404	460	355	56	37	67	226	198	254
AGU-GAC	174	196	172	182	44	180	174	176	177	177	162	181	142	40	46	61	90	87	96
AGU-GAG	212	236	254	262	44	305	290	262	358	268	263	302	223	87	45	91	198	196	237
AGU-GAU	579	625	317	315	44	406	418	326	403	311	369	412	278	28	19	30	195	145	199
AGU-GCA	112	127	138	101	44	94	92	114	127	98	99	100	95	38	34	54	77	66	88
AGU-GCC	463	499	512	516	44	564	564	487	582	551	520	564	406	209	138	221	331	449	430
AGU-GCG	161	181	154	113	44	143	149	107	142	111	131	150	109	33	24	30	62	72	107
AGU-GCU	242	268	230	208	44	226	229	225	236	206	192	234	201	114	46	144	224	215	263
AGU-GGA	171	191	48	38	44	35	41	31	41	34	34	40	34	74	41	74	103	130	179
AGU-GGC	377	408	460	437	44	503	507	430	471	425	457	502	366	209	145	198	263	372	388
AGU-GGG	267	289	138	106	44	118	127	125	145	118	110	126	83	130	72	162	180	258	316
AGU-GGU	284	309	261	290	44	346	332	302	342	281	297	336	261	80	60	72	165	170	205
AGU-GUA	45	53	73	23	44	25	27	41	31	35	33	28	45	34	22	25	56	70	53
AGU-GUC	184	207	160	217	44	245	266	210	264	228	230	254	193	44	41	46	96	119	136
AGU-GUG	209	231	280	240	44	315	310	252	324	262	272	310	222	146	104	139	206	261	308
AGU-GUU	222	247	208	164	44	175	178	178	181	151	145	179	139	55	27	54	116	101	124
AGU-UAA	42	50	10	13	44	14	17	9	10	11	11	18	15	12	7	6	18	17	13
AGU-UAC	131	151	95	72	44	66	62	64	80	72	60	61	75	33	22	31	84	68	86
AGU-UAG	33	40	14	21	44	28	27	24	21	27	21	28	13	15	10	16	21	15	32
AGU-UAU	297	324	96	88	44	106	115	103	110	94	86	112	79	25	14	18	72	76	85
AGU-UCA	132	152	68	51	44	62	52	53	58	46	52	59	46	23	7	27	35	45	53
AGU-UCC	158	177	79	96	44	110	103	98	110	96	95	106	99	62	50	59	101	127	159
AGU-UCG	68	80	44	49	44	46	59	40	50	54	44	56	29	54	44	28	20	45	51
AGU-UCU	226	252	66	76	44	81	76	68	101	72	64	80	73	73	41	57	87	114	132
AGU-UGA	14	17	10	8	44	8	10	12	12	11	9	7	11	10	13	17	13	23	19
AGU-UGC	55	66	56	64	44	57	66	54	55	67	54	63	56	67	60	67	56	57	65
AGU-UGG	302	329	178	181	44	215	206	175	238	167	187	211	173	218	217	202	178	272	276
AGU-UGU	97	112	81	61	44	67	69	64	75	66	62	71	52	38	42	48	51	76	75
AGU-UUA	484	520	155	121	44	158	153	120	133	115	126	155	117	32	26	35	90	71	89
AGU-UUC	144	164	67	78	44	84	85	86	94	90	65	94	62	67	66	63	80	113	113
AGU-UUG	469	503	234	227	44	254	246	216	279	217	209	257	188	209	134	195	323	475	470
AGU-UUU	519	550	253	240	44	237	232	245	251	231	219	239	224	140	112	143	211	279	314
AUA-AAA	109	123	21	24	44	38	27	22	28	14	16	40	16	16	10	11	28	27	19
AUA-AAC	32	39	58	17	44	8	11	29	14	13	14	10	9	13	10	18	11	13	16
AUA-AAG	45	54	16	9	44	19	16	28	15	12	6	16	7	26	7	3	19	18	24
AUA-AAU	90	103	14	13	44	24	25	24	45	10	11	32	18	4	8	10	7	13	33
AUA-ACA	50	60	17	12	44	9	13	16	8	13	6	14	19	10	11	19	10	16	17
AUA-ACC	70	81	36	26	44	22	23	43	23	30	18	23	23	40	39	35	58	32	45
AUA-ACG	38	45	16	14	44	14	16	13	19	19	17	19	19	17	9	16	13	22	21
AUA-ACU	59	71	14	19	44	13	12	9	8	14	8	21	16	15	14	7	21	20	26
AUA-AGA	14	18	1	1	44	6	7	1	6	4	1	9	3	4	3	6	10	4	6
AUA-AGC	23	28	16	7	44	9	11	10	5	13	5	13	6	10	14	12	16	14	19
AUA-AGG	8	10	8	4	44	1	2	2	2	3	1	5	3	9	9	8	6	11	8
AUA-AGU	29	34	5	9	44	8	8	8	13	10	6	10	8	4	7	6	9	16	11
AUA-AUA	22	27	4	7	44	14	12	10	4	13	1	21	4	1	2	0	4	1	4
AUA-AUC	52	62	9	9	44	8	8	9	8	6	4	10	10	14	7	9	12	23	17
AUA-AUG	30	35	7	7	44	14	18	12	7	10	6	17	9	7	10	13	11	13	12
AUA-AUU	93	107	31	27	44	24	27	27	13	15	17	34	20	9	10	5	13	22	37
AUA-CAA	49	58	27	29	44	11	13	24	14	31	8	17	12	26	10	18	49	66	35
AUA-CAC	12	15	13	7	44	10	11	7	7	11	4	9	9	8	4	3	14	9	9
AUA-CAG	39	46	40	20	44	28	24	22	19	19	23	30	26	21	14	22	50	56	51
AUA-CAU	14	18	7	8	44	6	4	2	7	3	2	6	8	6	21	3	5	11	11
AUA-CCA	24	30	13	17	44	12	13	43	22	12	9	14	16	10	3	7	21	16	17
AUA-CCC	49	58	27	38	44	23	18	36	23	36	15	22	26	28	20	30	48	55	61
AUA-CCG	32	38	25	30	44	21	22	22	20	30	19	22	12	28	17	27	40	22	45
AUA-CCU	52	62	17	13	44	15	12	11	39	8	9	16	12	17	16	14	31	32	38
AUA-CGA	10	13	3	4	44	8	8	3	5	10	2	4	1	4	3	6	8	12	19
AUA-CGC	14	18	18	19	44	17	18	17	11	22	9	15	11	12	9	12	32	27	24
AUA-CGG	14	18	24	12	44	14	14	14	21	9	13	13	11	27	51	27	33	31	40
AUA-CGU	8	10	14	2	44	4	5	7	5	2	3	6	5	7	3	6	21	14	23
AUA-CUA	24	30	12	7	44	3	5	8	10	8	5	11	6	3	1	4	8	10	9
AUA-CUC	33	39	16	22	44	20	18	23	21	24	13	28	17	19	14	12	18	14	21
AUA-CUG	43	51	40	23	44	35	24	38	30	21	21	29	32	20	10	19	33	39	43
AUA-CUU	42	50	7	15	44	7	12	21	16	12	6	18	8	13	3	7	12	21	20
AUA-GAA	133	153	70	56	44	72	78	60	69	54	40	88	51	71	56	63	86	94	104
AUA-GAC	61	72	30	18	44	17	34	38	17	20	20	37	27	36	33	31	45	35	43
AUA-GAG	65	76	60	56	44	59	44	53	54	59	29	64	43	81	77	77	78	89	94
AUA-GAU	169	190	51	30	44	40	48	64	53	39	19	49	37	33	22	36	56	63	63
AUA-GCA	41	49	79	35	44	19	16	21	16	27	17	26	24	25	23	26	40	34	42
AUA-GCC	87	99	64	61	44	32	32	37	34	46	28	31	35	140	124	112	124	133	92
AUA-GCG	26	32	36	27	44	33	30	28	33	35	17	31	32	39	35	43	34	43	43
AUA-GCU	61	72	26	31	44	28	23	24	31	29	16	31	24	44	46	42	74	55	49
AUA-GGA	23	29	22	13	44	14	17	7	26	11	5	18	28	16	26	20	36	31	25
AUA-GGC	24	30	22	28	44	16	13	22	22	28	9	19	27	60	47	55	40	37	51
AUA-GGG	19	24	24	21	44	25	21	36	17	31	22	28	35	74	54	59	70	59	70
AUA-GGU	32	38	17	31	44	20	24	25	25	26	18	23	15	18	13	16	44	23	49
AUA-GUA	22	27	11	4	44	15	10	5	11	6	4	11	7	2	5	4	10	10	13
AUA-GUC	39	47	9	16	44	15	13	11	10	12	8	22	12	23	9	13	15	23	24
AUA-GUG	25	31	40	27	44	13	17	22	34	28	8	19	29	30	39	24	50	41	38
AUA-GUU	70	81	18	20	44	22	27	9	25	14	8	28	20	40	25	14	20	26	28
AUA-UAA	3	4	2	2	44	0	0	1	2	1	0	0	0	2	0	0	0	3	6
AUA-UAC	18	23	4	7	44	9	8	10	9	6	7	10	8	5	4	9	3	10	11
AUA-UAG	4	5	2	0	44	2	3	0	1	0	0	2	1	1	5	1	0	1	2
AUA-UAU	39	47	7	4	44	8	13	6	8	7	3	10	2	3	0	5	5	9	14
AUA-UCA	37	44	9	3	44	7	9	5	7	7	3	9	3	8	3	6	6	10	9
AUA-UCC	32	38	11	10	44	8	4	13	9	6	5	5	7	29	34	16	21	24	29
AUA-UCG	8	11	10	10	44	5	8	8	6	8	5	6	5	12	14	10	15	13	16
AUA-UCU	55	65	5	9	44	14	10	4	6	5	6	12	1	14	6	14	19	16	12
AUA-UGA	3	4	2	0	44	2	2	0	2	0	1	3	1	1	1	0	1	5	7
AUA-UGC	7	9	6	2	44	3	2	5	1	2	2	5	2	4	3	4	4	5	7
AUA-UGG	16	20	18	8	44	10	12	12	12	6	4	17	11	6	7	9	17	22	28
AUA-UGU	8	11	1	3	44	4	4	3	4	1	1	6	2	1	3	4	5	4	8
AUA-UUA	109	123	15	11	44	24	20	12	21	10	8	25	7	2	2	4	6	14	14
AUA-UUC	40	48	17	18	44	6	9	14	11	10	5	9	10	11	26	10	14	16	14
AUA-UUG	64	75	45	21	44	16	23	20	21	28	11	23	19	28	8	18	30	55	46
AUA-UUU	121	139	39	24	44	36	28	39	25	30	13	31	20	22	23	10	22	32	37
AUC-AAA	542	574	224	263	44	275	256	308	286	274	217	279	215	282	237	253	276	405	444
AUC-AAC	349	378	303	306	44	313	311	265	312	285	261	316	233	650	632	620	502	681	625
AUC-AAG	294	321	200	266	44	263	275	229	287	247	235	283	179	392	463	382	326	379	373
AUC-AAU	613	650	299	331	44	373	380	325	383	310	309	383	286	195	151	184	273	379	403
AUC-ACA	172	192	65	96	44	90	90	97	113	95	76	100	76	75	49	90	103	133	133
AUC-ACC	550	586	395	318	44	399	386	356	379	386	311	391	231	866	793	820	623	1045	985
AUC-ACG	196	219	102	135	44	146	150	138	162	125	121	149	90	165	170	168	118	202	240
AUC-ACU	186	210	129	126	44	92	109	141	122	124	100	111	97	131	113	150	140	206	218
AUC-AGA	45	54	13	11	44	16	19	28	13	6	7	17	4	30	14	20	21	23	30
AUC-AGC	217	240	171	168	44	161	151	167	148	174	130	155	120	577	545	581	394	583	551
AUC-AGG	42	50	17	21	44	16	16	39	23	21	13	17	12	36	47	28	30	28	34
AUC-AGU	312	340	199	194	44	196	202	189	217	182	171	207	158	87	59	87	188	206	283
AUC-AUA	31	37	11	11	44	5	11	11	10	12	8	13	9	14	13	14	18	14	21
AUC-AUC	362	391	181	226	44	216	212	233	231	222	190	226	159	749	710	714	443	860	775
AUC-AUG	298	325	195	226	44	234	237	206	276	204	196	239	191	270	219	250	215	323	322
AUC-AUU	651	690	424	462	44	506	498	464	508	471	448	515	399	210	171	236	355	358	384
AUC-CAA	561	599	299	260	44	282	281	295	324	271	269	289	250	558	462	575	488	635	684
AUC-CAC	132	152	164	178	44	179	192	181	174	175	155	185	130	453	472	394	255	321	315
AUC-CAG	474	505	148	145	44	126	114	154	122	161	105	116	107	731	816	653	466	591	603
AUC-CAU	242	268	133	158	44	149	145	178	145	150	130	156	129	188	136	158	208	266	286
AUC-CCA	166	186	69	60	44	63	57	70	50	54	51	61	42	402	251	411	301	421	464
AUC-CCC	326	358	266	240	44	237	229	243	210	234	220	235	191	834	840	822	479	688	669
AUC-CCG	132	152	59	47	44	58	60	66	68	59	40	60	40	753	843	706	707	1134	1176
AUC-CCU	160	180	95	77	44	88	91	80	120	82	72	94	99	596	480	597	550	673	681
AUC-CGA	67	79	24	30	44	30	27	42	27	20	14	30	20	151	91	149	131	163	180
AUC-CGC	220	245	319	356	44	354	364	351	369	380	308	364	270	1001	1154	934	582	762	762
AUC-CGG	220	244	70	47	44	22	22	38	15	51	11	20	19	391	346	307	255	354	379
AUC-CGU	120	138	204	142	44	155	161	159	153	125	135	151	132	162	93	167	235	267	323
AUC-CUA	109	123	113	115	44	125	108	103	100	117	83	120	89	139	150	147	188	216	223
AUC-CUC	425	462	348	375	44	417	390	381	415	404	375	416	315	706	796	665	481	678	704
AUC-CUG	294	321	211	262	44	238	235	267	244	299	214	229	153	1177	1244	1135	753	1025	1074
AUC-CUU	177	201	235	213	44	228	242	210	203	214	206	245	215	161	130	163	183	203	245
AUC-GAA	381	416	246	193	44	238	228	169	214	218	180	240	160	401	350	366	297	717	608
AUC-GAC	49	58	124	52	44	40	43	83	38	45	38	47	28	761	903	648	301	663	605
AUC-GAG	163	183	211	190	44	168	187	200	174	179	159	194	118	901	1029	805	465	882	764
AUC-GAU	123	142	250	123	44	123	125	166	111	138	88	125	65	504	377	485	424	824	737
AUC-GCA	79	91	60	46	44	55	55	72	61	64	48	66	54	58	60	44	51	115	119
AUC-GCC	347	377	1098	990	44	1067	1047	985	1010	1054	936	1064	733	871	1082	680	341	1217	899
AUC-GCG	64	75	107	124	44	171	179	149	166	133	155	179	83	125	140	106	75	214	174
AUC-GCU	156	175	226	290	44	264	280	301	279	274	249	280	214	210	160	159	150	354	261
AUC-GGA	70	81	27	17	44	19	20	22	15	17	12	19	13	98	67	89	112	152	127
AUC-GGC	177	200	185	204	44	168	183	202	168	199	166	182	172	905	1013	824	529	760	607
AUC-GGG	148	169	76	70	44	48	49	48	59	62	41	49	38	356	321	293	291	498	433
AUC-GGU	172	192	152	151	44	192	176	166	170	188	160	171	109	149	101	161	334	302	317
AUC-GUA	36	42	29	25	44	18	18	17	19	24	15	18	27	35	36	37	37	58	46
AUC-GUC	171	191	126	143	44	153	151	160	154	146	123	153	80	456	540	366	153	518	420
AUC-GUG	110	124	156	135	44	120	143	110	142	119	112	139	59	375	445	323	157	467	377
AUC-GUU	146	166	121	116	44	125	119	113	121	126	110	134	95	158	125	145	136	193	170
AUC-UAA	10	13	11	9	44	11	9	9	9	11	6	10	10	10	6	9	7	11	8
AUC-UAC	162	182	237	222	44	254	258	225	242	229	211	257	204	521	584	466	349	436	420
AUC-UAG	9	12	13	10	44	8	8	10	9	11	9	11	7	10	10	17	10	19	13
AUC-UAU	393	424	291	332	44	332	351	319	323	322	292	355	262	197	158	197	235	287	281
AUC-UCA	106	120	24	41	44	56	59	45	58	44	45	61	43	55	43	80	65	96	113
AUC-UCC	154	173	113	167	44	147	147	164	157	166	146	154	125	401	373	345	256	314	332
AUC-UCG	76	89	63	39	44	47	54	40	64	53	50	53	31	180	181	158	128	198	161
AUC-UCU	111	125	82	69	44	73	62	78	71	68	50	64	72	134	123	119	143	184	176
AUC-UGA	9	12	5	5	44	3	3	2	2	4	0	1	0	10	8	12	11	16	12
AUC-UGC	65	76	96	98	44	93	96	99	81	82	66	95	67	207	212	186	92	128	128
AUC-UGG	177	200	137	130	44	153	155	152	156	136	127	159	119	327	374	304	258	332	305
AUC-UGU	111	125	87	85	44	89	89	82	94	88	86	98	77	109	83	90	121	137	146
AUC-UUA	244	272	86	66	44	67	75	57	68	70	56	77	71	48	48	63	123	104	98
AUC-UUC	131	151	100	149	44	153	153	135	150	141	124	152	104	428	468	373	211	367	349
AUC-UUG	357	387	172	216	44	236	244	247	259	203	215	244	236	668	606	660	450	552	579
AUC-UUU	403	435	323	344	44	370	370	350	365	352	336	385	282	399	367	319	370	385	428
AUG-AAA	424	459	249	217	44	247	246	234	241	212	203	255	204	193	159	180	210	275	348
AUG-AAC	244	270	173	166	44	173	167	162	181	166	140	172	140	269	270	261	253	321	372
AUG-AAG	210	233	169	177	44	190	182	192	202	182	179	186	147	240	235	220	207	250	259
AUG-AAU	433	470	202	246	44	264	272	231	260	212	243	280	217	98	72	119	161	243	272
AUG-ACA	221	246	134	163	44	169	173	171	182	168	152	181	168	70	61	73	110	112	123
AUG-ACC	573	620	436	473	44	482	485	461	446	470	413	496	337	461	441	431	457	563	585
AUG-ACG	206	228	194	217	44	282	275	223	290	216	266	276	195	170	159	144	143	239	225
AUG-ACU	362	391	162	143	44	136	133	133	144	131	125	138	144	139	146	147	161	189	238
AUG-AGA	51	61	31	20	44	30	22	24	68	16	15	19	17	40	36	49	29	48	41
AUG-AGC	180	204	195	191	44	198	197	200	187	188	168	199	152	376	345	341	287	389	384
AUG-AGG	37	43	16	21	44	20	19	30	17	24	15	21	21	51	49	43	37	36	71
AUG-AGU	348	377	242	230	44	239	236	240	272	227	228	231	203	95	73	97	185	203	249
AUG-AUA	30	36	26	23	44	20	12	21	12	18	12	13	20	14	13	12	23	24	37
AUG-AUC	312	340	203	212	44	223	218	224	236	209	189	214	172	390	394	368	344	559	518
AUG-AUG	356	385	286	275	44	313	326	313	309	287	274	327	244	241	221	240	256	373	389
AUG-AUU	810	850	481	503	44	527	517	507	546	492	478	534	465	160	111	171	236	262	314
AUG-CAA	363	394	260	232	44	255	262	245	259	254	219	260	210	252	193	259	335	401	416
AUG-CAC	135	156	157	147	44	148	138	136	150	132	126	143	109	164	162	175	145	212	216
AUG-CAG	350	379	329	295	44	361	368	316	339	299	295	357	268	445	416	437	428	551	563
AUG-CAU	89	101	74	50	44	59	51	53	93	48	44	52	48	38	19	41	63	68	79
AUG-CCA	172	193	152	113	44	108	110	113	96	115	99	109	100	69	54	73	92	133	147
AUG-CCC	406	441	319	340	44	368	364	328	383	346	342	375	278	379	338	341	297	450	447
AUG-CCG	180	203	152	138	44	161	170	141	150	164	130	164	113	223	252	231	208	238	258
AUG-CCU	224	249	122	105	44	111	100	100	112	105	85	103	88	157	125	158	189	201	210
AUG-CGA	119	136	70	48	44	57	54	45	60	43	45	52	47	81	72	98	104	106	135
AUG-CGC	177	201	243	284	44	312	302	289	286	299	267	302	240	370	330	343	323	430	394
AUG-CGG	300	326	186	185	44	195	191	178	193	186	171	195	153	338	364	306	257	354	380
AUG-CGU	104	119	91	104	44	105	117	93	117	98	106	115	89	69	62	74	125	128	150
AUG-CUA	103	118	149	100	44	107	112	83	97	100	83	112	89	41	40	49	93	103	114
AUG-CUC	325	357	312	340	44	351	355	337	348	333	336	351	282	253	320	227	256	325	325
AUG-CUG	354	384	521	454	44	479	497	438	509	453	420	491	360	658	589	599	515	613	646
AUG-CUU	161	180	155	100	44	103	106	111	104	98	78	112	124	71	49	72	102	110	96
AUG-GAA	558	594	305	316	44	362	354	332	343	308	321	349	266	358	261	337	376	484	575
AUG-GAC	165	185	155	137	44	145	137	124	139	158	137	144	132	204	244	191	156	191	188
AUG-GAG	254	280	298	289	44	293	289	309	330	285	252	296	244	432	467	419	427	492	533
AUG-GAU	567	617	416	376	44	427	426	405	444	378	374	427	337	405	274	376	454	603	635
AUG-GCA	293	319	441	372	44	412	401	375	415	365	353	397	380	206	192	224	287	261	280
AUG-GCC	831	882	464	528	44	602	610	528	530	554	509	608	426	829	857	775	659	837	775
AUG-GCG	296	323	453	400	44	418	423	383	448	393	366	428	314	316	343	285	261	449	504
AUG-GCU	453	488	336	276	44	283	275	319	293	277	256	285	275	366	276	389	405	454	494
AUG-GGA	313	340	187	207	44	174	170	181	219	185	160	167	187	280	214	277	248	398	402
AUG-GGC	364	396	247	287	44	332	342	312	306	318	287	335	274	441	445	425	333	504	466
AUG-GGG	434	471	507	440	44	447	450	412	453	437	421	449	318	426	379	413	416	560	557
AUG-GGU	253	279	176	195	44	210	211	204	203	199	195	210	180	97	94	118	255	229	269
AUG-GUA	101	116	116	106	44	74	84	96	94	91	69	76	80	110	80	73	135	139	134
AUG-GUC	278	301	159	175	44	176	173	204	185	209	173	181	127	148	135	144	150	177	179
AUG-GUG	478	511	593	575	44	637	639	600	635	585	613	633	500	709	631	690	637	878	856
AUG-GUU	333	363	192	169	44	177	170	155	178	157	131	174	143	169	142	158	194	183	230
AUG-UAA	7	9	2	2	44	6	7	4	6	6	5	7	1	4	6	3	6	8	12
AUG-UAC	94	109	138	115	44	136	143	117	136	126	121	140	110	147	153	139	127	147	152
AUG-UAG	7	9	4	6	44	8	6	5	4	5	5	6	8	9	7	7	6	8	8
AUG-UAU	172	193	86	95	44	92	99	86	92	86	71	100	84	110	72	53	87	121	118
AUG-UCA	119	136	58	47	44	45	49	67	45	48	42	56	44	50	18	47	55	67	81
AUG-UCC	199	223	106	128	44	134	123	125	168	130	127	127	110	145	125	138	165	172	170
AUG-UCG	64	75	73	53	44	65	61	48	75	50	51	65	42	110	121	107	87	140	135
AUG-UCU	226	252	103	93	44	96	96	96	130	83	73	99	89	129	98	126	134	187	207
AUG-UGA	5	7	11	2	44	3	3	3	3	2	2	3	1	16	2	3	6	7	11
AUG-UGC	29	34	45	41	44	35	34	32	36	36	25	33	24	44	53	49	39	51	57
AUG-UGG	111	125	120	110	44	92	87	88	108	101	92	97	86	117	119	114	116	151	156
AUG-UGU	59	70	43	30	44	28	26	30	27	27	26	27	29	39	23	31	37	50	55
AUG-UUA	220	243	64	41	44	55	50	48	57	47	49	56	54	33	21	28	69	63	83
AUG-UUC	94	109	69	106	44	98	102	98	105	97	86	99	83	220	171	143	112	193	182
AUG-UUG	384	418	145	187	44	208	199	177	200	190	179	205	184	358	260	354	366	603	578
AUG-UUU	388	421	271	224	44	251	260	242	263	223	224	261	213	156	128	147	220	238	285
AUU-AAA	776	808	281	241	44	294	296	279	285	251	234	302	254	58	55	67	110	134	169
AUU-AAC	563	608	422	327	44	350	350	314	385	330	318	366	313	106	104	104	200	186	227
AUU-AAG	394	425	330	201	44	234	224	211	247	212	196	228	183	88	79	88	159	117	184
AUU-AAU	627	676	272	190	44	206	219	182	224	191	180	229	168	14	14	11	61	64	119
AUU-ACA	304	332	150	145	44	150	157	149	193	149	145	159	180	55	64	50	83	102	77
AUU-ACC	1130	1146	810	655	44	725	725	652	757	669	616	726	585	328	284	312	514	465	527
AUU-ACG	521	551	272	276	44	361	352	255	368	259	322	351	246	81	70	77	106	135	164
AUU-ACU	392	423	217	207	44	240	214	192	243	191	203	231	222	66	64	69	156	127	156
AUU-AGA	76	89	8	10	44	17	18	24	20	10	11	16	11	14	15	10	16	26	15
AUU-AGC	343	372	361	282	44	324	306	297	305	278	303	315	235	136	118	114	208	239	234
AUU-AGG	50	60	8	22	44	17	11	18	20	28	20	15	10	15	32	16	12	9	36
AUU-AGU	453	488	263	208	44	265	261	223	281	235	217	260	218	7	20	11	58	64	62
AUU-AUA	37	43	14	9	44	15	14	19	13	11	5	13	7	5	5	5	8	14	10
AUU-AUC	476	509	304	281	44	322	312	285	307	283	290	317	264	135	146	110	258	230	249
AUU-AUG	351	380	226	188	44	207	197	186	197	187	180	203	162	46	55	58	110	129	128
AUU-AUU	1319	1367	807	680	44	752	753	630	803	664	684	763	640	72	81	78	216	199	246
AUU-CAA	1256	1339	626	711	44	797	811	704	817	678	696	831	653	365	247	357	532	690	787
AUU-CAC	340	369	303	299	44	323	324	297	352	290	294	333	283	173	160	192	248	324	333
AUU-CAG	616	658	523	540	44	602	588	534	569	550	511	597	472	414	253	403	532	723	760
AUU-CAU	478	512	215	190	44	227	224	186	217	174	183	231	173	106	51	84	145	223	244
AUU-CCA	348	377	185	167	44	180	168	156	164	149	152	159	154	55	61	67	121	156	191
AUU-CCC	1249	1310	828	999	44	1129	1128	1013	1126	1000	1063	1125	891	449	343	438	476	543	577
AUU-CCG	493	532	291	184	44	208	218	177	212	192	200	230	140	130	114	106	190	264	257
AUU-CCU	515	547	316	315	44	300	292	304	360	293	241	300	300	127	90	134	225	240	239
AUU-CGA	178	202	67	46	44	58	70	39	70	63	49	68	62	111	72	95	114	177	188
AUU-CGC	805	849	841	894	44	1065	1054	905	1032	883	929	1048	805	650	573	613	646	784	815
AUU-CGG	636	683	176	207	44	204	213	215	201	221	178	222	161	248	219	249	302	414	457
AUU-CGU	316	341	286	307	44	315	314	298	352	298	288	327	294	119	71	133	286	303	394
AUU-CUA	158	177	138	112	44	122	116	111	131	118	90	119	117	39	38	50	106	92	96
AUU-CUC	984	1026	592	874	44	985	986	859	1035	873	909	999	768	391	327	377	446	490	533
AUU-CUG	512	544	537	443	44	477	487	439	471	449	424	494	350	406	318	395	547	605	632
AUU-CUU	448	484	314	350	44	354	343	341	372	305	324	346	382	119	75	104	192	178	219
AUU-GAA	1628	1708	960	957	44	1134	1118	981	1119	927	985	1135	946	285	220	281	474	469	612
AUU-GAC	683	717	630	631	44	695	676	619	701	658	579	686	572	290	246	312	408	298	386
AUU-GAG	867	914	791	932	44	935	936	932	951	910	819	957	752	469	366	511	743	585	739
AUU-GAU	1662	1740	949	1042	44	1132	1164	1028	1149	977	1033	1166	906	176	109	203	499	422	559
AUU-GCA	311	339	236	157	44	183	172	174	163	160	125	179	169	117	84	125	167	129	180
AUU-GCC	2608	2656	1831	1893	44	1973	1965	1904	1980	1947	1776	1969	1725	1708	1467	1639	1605	1476	1807
AUU-GCG	647	689	400	291	44	329	334	311	375	280	297	340	236	204	157	164	185	255	296
AUU-GCU	994	1034	643	683	44	714	733	664	754	637	632	755	680	365	253	394	745	529	692
AUU-GGA	286	311	68	57	44	58	62	62	53	59	41	60	60	116	80	124	149	182	226
AUU-GGC	1333	1419	1201	1194	44	1277	1274	1175	1286	1190	1116	1269	1024	703	598	637	620	880	928
AUU-GGG	847	902	312	250	44	237	216	243	246	260	207	229	181	427	314	423	421	558	681
AUU-GGU	706	753	599	670	44	818	797	680	831	670	730	816	673	173	95	135	304	301	366
AUU-GUA	86	98	100	52	44	49	45	67	45	55	49	54	108	72	53	73	112	89	102
AUU-GUC	1217	1249	667	735	44	878	841	769	901	743	792	849	694	438	370	361	430	472	521
AUU-GUG	616	658	832	682	44	762	773	652	733	732	672	761	582	538	430	613	635	637	773
AUU-GUU	867	917	548	581	44	534	546	558	589	538	494	555	523	195	145	233	407	270	371
AUU-UAA	30	36	7	12	44	5	10	4	4	6	3	9	7	4	3	3	15	8	8
AUU-UAC	351	382	286	264	44	303	291	276	331	278	254	297	232	151	124	151	225	242	289
AUU-UAG	28	33	12	16	44	19	19	16	20	22	14	18	15	9	7	9	12	9	7
AUU-UAU	696	739	256	205	44	245	246	210	275	216	196	262	209	66	59	74	164	224	241
AUU-UCA	219	242	95	84	44	91	84	92	89	78	68	89	75	27	12	30	44	81	83
AUU-UCC	629	680	316	330	44	329	326	331	348	331	301	326	293	217	168	222	243	335	354
AUU-UCG	164	184	115	64	44	82	98	76	79	72	71	97	57	59	45	57	54	106	98
AUU-UCU	482	519	209	151	44	175	165	148	198	145	156	180	165	112	76	112	190	261	245
AUU-UGA	12	15	10	6	44	8	6	6	9	6	5	5	9	9	11	9	11	12	20
AUU-UGC	167	187	148	136	44	170	164	139	163	158	142	170	127	116	79	104	97	121	125
AUU-UGG	565	612	257	295	44	330	312	305	317	294	275	318	251	220	168	239	287	396	422
AUU-UGU	220	243	136	125	44	128	125	131	134	114	105	121	124	50	30	43	94	146	161
AUU-UUA	882	924	428	242	44	255	243	241	286	253	201	253	235	56	49	62	147	172	161
AUU-UUC	450	485	225	288	44	330	322	271	301	271	283	330	237	263	212	268	263	366	358
AUU-UUG	1209	1230	761	713	44	794	777	729	792	712	681	784	656	747	599	694	950	1349	1314
AUU-UUU	1064	1095	559	482	44	549	538	505	557	521	458	554	482	241	178	233	388	483	462
CAA-AAA	1040	1079	495	468	44	535	525	508	535	457	456	541	455	341	294	296	330	484	496
CAA-AAC	545	580	322	330	44	319	325	306	343	329	286	334	272	445	396	367	364	465	549
CAA-AAG	386	420	302	368	44	397	393	438	388	363	318	383	304	485	477	432	437	504	511
CAA-AAU	774	806	283	333	44	402	372	297	385	345	321	393	283	158	152	175	249	337	360
CAA-ACA	292	318	173	158	44	191	185	163	207	173	167	208	209	90	78	66	131	155	150
CAA-ACC	1431	1470	909	815	44	902	876	839	870	814	754	900	639	746	549	748	839	1277	1294
CAA-ACG	296	323	315	338	44	444	433	335	418	339	361	427	277	234	157	234	206	341	363
CAA-ACU	533	561	184	168	44	160	166	157	172	162	147	161	199	214	174	194	226	328	333
CAA-AGA	90	103	23	27	44	41	37	33	37	26	24	40	28	74	67	61	48	75	76
CAA-AGC	260	285	217	193	44	198	203	216	196	230	174	204	194	303	285	273	245	305	357
CAA-AGG	51	61	30	70	44	56	50	73	45	79	40	52	43	136	125	119	118	103	101
CAA-AGU	311	339	174	215	44	253	241	206	216	195	218	242	179	119	95	113	165	197	220
CAA-AUA	97	112	37	34	44	35	40	31	34	32	25	49	46	27	24	27	36	48	81
CAA-AUC	563	608	241	325	44	339	347	333	389	323	296	368	265	452	346	433	424	570	572
CAA-AUG	466	500	316	361	44	382	379	372	389	380	334	385	353	260	171	252	321	460	489
CAA-AUU	1548	1601	902	916	44	1016	1005	921	1022	919	887	1026	860	406	353	427	539	800	828
CAA-CAA	1050	1088	358	390	44	486	454	428	494	390	401	462	416	286	205	249	377	558	589
CAA-CAC	190	214	235	177	44	174	163	161	189	171	160	162	156	200	140	176	184	246	287
CAA-CAG	854	913	773	789	44	847	836	793	830	802	768	845	710	669	528	617	835	1092	1183
CAA-CAU	285	309	88	106	44	101	121	103	126	102	94	114	110	102	68	105	137	206	192
CAA-CCA	202	226	109	122	44	119	115	137	119	111	99	125	117	44	29	48	82	109	108
CAA-CCC	950	994	465	576	44	691	697	591	661	551	591	706	481	323	205	348	441	551	642
CAA-CCG	336	364	223	253	44	270	280	284	297	261	234	277	170	225	153	226	487	521	659
CAA-CCU	301	327	136	121	44	139	141	145	160	128	114	151	111	172	106	166	275	277	296
CAA-CGA	224	249	117	99	44	84	101	118	103	89	83	101	94	88	56	83	106	183	197
CAA-CGC	616	656	458	460	44	597	606	487	581	478	505	617	406	301	206	256	273	388	411
CAA-CGG	872	918	365	487	44	528	527	501	550	488	462	525	425	485	337	468	672	899	1012
CAA-CGU	206	228	138	132	44	140	140	126	143	133	138	143	131	60	32	71	79	100	120
CAA-CUA	274	298	195	141	44	185	174	139	187	138	173	188	187	46	46	37	77	144	115
CAA-CUC	1251	1324	585	604	44	684	674	633	666	572	646	680	508	194	194	190	236	286	334
CAA-CUG	1141	1165	1065	1297	44	1446	1461	1340	1480	1286	1274	1456	1088	1479	1403	1515	1367	1853	1973
CAA-CUU	432	469	199	163	44	179	181	155	169	156	182	188	205	108	102	105	148	192	196
CAA-GAA	1254	1331	548	581	44	734	740	549	728	542	611	765	589	486	408	461	589	740	744
CAA-GAC	529	559	414	308	44	361	368	325	363	314	305	371	278	356	346	345	264	403	450
CAA-GAG	612	646	667	584	44	728	714	621	717	572	611	726	571	890	792	890	719	880	907
CAA-GAU	898	927	418	348	44	389	402	329	421	336	348	401	326	383	303	389	458	552	531
CAA-GCA	344	374	454	384	44	417	415	353	439	344	359	417	428	199	168	232	381	357	358
CAA-GCC	1125	1134	1069	1097	44	1247	1270	1060	1290	1121	1115	1288	965	1185	936	1131	1085	1406	1552
CAA-GCG	326	358	571	497	44	701	721	537	701	523	577	726	438	498	462	468	532	704	863
CAA-GCU	599	639	309	284	44	241	248	241	311	246	226	258	306	497	394	503	637	622	632
CAA-GGA	393	423	289	264	44	276	286	246	305	259	244	282	288	172	127	171	197	235	235
CAA-GGC	629	679	490	415	44	477	496	398	492	415	430	503	364	299	285	267	260	292	331
CAA-GGG	721	768	716	681	44	828	809	731	817	699	669	820	562	662	506	633	757	880	932
CAA-GGU	346	375	197	156	44	181	186	167	178	145	149	184	149	135	90	125	184	165	201
CAA-GUA	154	173	146	120	44	114	101	86	144	109	111	110	147	62	67	80	118	127	108
CAA-GUC	848	907	336	368	44	439	432	363	453	366	374	434	328	268	212	206	226	260	292
CAA-GUG	560	598	628	762	44	947	973	777	950	781	813	973	780	521	412	539	606	784	762
CAA-GUU	684	717	242	203	44	207	212	211	204	194	164	232	207	223	155	223	258	258	267
CAA-UAA	29	34	6	22	44	20	20	27	19	22	17	22	16	11	9	10	12	13	14
CAA-UAC	242	268	132	184	44	212	208	192	206	192	175	220	163	182	145	176	145	226	230
CAA-UAG	23	29	12	23	44	22	23	19	23	19	25	25	26	19	24	10	19	23	20
CAA-UAU	444	478	87	120	44	147	147	133	135	126	120	151	104	83	58	85	105	176	176
CAA-UCA	174	196	52	44	44	65	66	47	59	49	48	61	51	17	18	25	53	83	58
CAA-UCC	510	543	191	241	44	278	262	258	260	242	238	281	191	270	174	222	244	315	400
CAA-UCG	154	174	126	114	44	133	122	126	141	114	126	124	124	182	177	178	187	293	291
CAA-UCU	351	382	88	98	44	93	96	98	119	91	87	102	95	157	129	154	204	268	247
CAA-UGA	17	21	18	15	44	12	15	17	17	19	14	14	13	10	13	8	6	7	13
CAA-UGC	92	106	57	58	44	53	58	72	45	55	43	54	43	51	38	60	52	60	63
CAA-UGG	405	438	301	248	44	281	293	291	291	261	240	292	225	201	140	197	253	291	305
CAA-UGU	129	150	27	53	44	60	54	63	45	42	36	54	44	35	24	35	50	71	79
CAA-UUA	612	649	203	120	44	151	143	116	151	125	124	147	149	26	19	23	69	94	92
CAA-UUC	204	227	118	131	44	125	126	151	138	131	128	138	104	132	112	144	133	188	207
CAA-UUG	370	402	360	489	44	515	537	496	526	531	471	539	458	409	276	422	456	577	612
CAA-UUU	761	797	311	413	44	474	447	412	488	400	396	456	387	338	301	321	377	514	499
CAC-AAA	143	163	104	110	44	119	124	125	139	107	104	124	105	132	98	120	143	203	247
CAC-AAC	129	149	111	149	44	142	148	139	150	150	130	151	140	289	301	272	210	254	278
CAC-AAG	77	89	93	92	44	101	100	111	118	87	92	100	91	227	229	204	166	165	204
CAC-AAU	185	209	132	164	44	175	172	157	173	152	149	169	150	84	55	82	148	153	169
CAC-ACA	35	41	38	54	44	32	34	43	54	52	39	36	61	29	22	29	35	37	36
CAC-ACC	178	201	302	278	44	295	275	280	261	281	250	274	181	350	343	337	286	337	358
CAC-ACG	50	60	60	63	44	98	103	92	117	87	91	106	79	73	98	65	54	76	77
CAC-ACU	56	66	63	60	44	58	60	50	64	51	51	57	59	71	65	69	71	70	65
CAC-AGA	17	22	18	4	44	11	12	20	6	7	5	11	4	19	19	22	24	22	25
CAC-AGC	92	105	161	126	44	123	115	141	127	114	96	124	110	286	256	271	198	255	245
CAC-AGG	13	16	12	31	44	13	13	27	10	28	10	10	14	34	23	26	37	25	55
CAC-AGU	136	157	137	147	44	178	183	156	170	154	156	176	121	66	42	64	96	115	141
CAC-AUA	9	12	9	6	44	4	4	30	6	4	2	4	3	16	8	13	8	12	15
CAC-AUC	116	133	185	145	44	134	135	139	143	137	114	137	127	396	395	326	225	339	294
CAC-AUG	93	106	108	100	44	105	106	92	100	107	95	111	84	152	131	142	140	168	185
CAC-AUU	253	279	307	332	44	356	348	322	374	328	317	360	266	232	168	228	260	323	312
CAC-CAA	244	272	276	259	44	285	287	250	294	263	272	287	237	221	166	224	189	293	265
CAC-CAC	99	114	251	192	44	203	196	208	169	181	163	202	161	251	273	222	171	191	228
CAC-CAG	295	322	201	149	44	149	138	191	129	150	113	132	102	298	354	260	212	226	271
CAC-CAU	154	173	207	189	44	207	211	208	204	187	177	203	146	113	69	112	113	153	151
CAC-CCA	74	87	72	57	44	45	43	68	59	55	44	40	44	72	70	67	82	87	114
CAC-CCC	216	239	295	233	44	224	234	243	254	252	219	239	170	331	401	310	231	312	327
CAC-CCG	75	88	51	63	44	69	60	55	67	77	51	65	42	144	171	140	149	152	175
CAC-CCU	81	93	116	76	44	82	84	96	90	82	79	86	81	128	120	121	149	150	151
CAC-CGA	36	42	26	20	44	20	17	20	21	21	17	18	31	68	40	62	55	68	97
CAC-CGC	120	138	291	296	44	312	312	295	287	306	277	309	262	411	476	345	267	276	296
CAC-CGG	78	90	52	52	44	18	20	42	26	62	22	18	30	179	150	140	129	116	113
CAC-CGU	57	68	129	107	44	124	131	132	120	111	119	133	89	71	60	77	112	122	141
CAC-CUA	65	76	167	104	44	117	123	103	119	115	81	122	101	98	112	93	165	177	152
CAC-CUC	176	199	323	296	44	307	323	299	304	299	291	327	227	252	308	225	173	254	277
CAC-CUG	172	193	310	301	44	241	244	280	266	288	221	251	172	732	815	667	446	557	547
CAC-CUU	74	87	212	173	44	180	176	154	192	161	150	182	149	104	87	96	110	103	115
CAC-GAA	133	154	196	119	44	128	140	138	143	109	125	144	120	114	96	106	99	183	195
CAC-GAC	84	96	109	72	44	87	87	89	89	86	70	88	73	220	237	180	87	165	162
CAC-GAG	36	42	177	111	44	125	116	111	109	105	111	120	75	281	332	238	138	206	195
CAC-GAU	136	157	277	209	44	215	220	226	222	189	192	222	166	159	131	168	148	231	220
CAC-GCA	22	27	48	29	44	37	35	23	30	23	24	35	32	24	19	26	23	24	28
CAC-GCC	157	176	267	187	44	189	169	187	160	212	168	172	154	280	404	262	122	218	197
CAC-GCG	28	33	70	31	44	50	52	32	40	44	39	48	25	51	61	50	19	44	35
CAC-GCU	61	73	99	59	44	67	74	67	70	57	52	77	63	96	101	84	72	72	89
CAC-GGA	61	73	35	17	44	19	28	23	19	17	22	25	22	40	26	46	42	60	66
CAC-GGC	131	151	236	222	44	253	233	208	197	233	238	240	184	350	412	321	177	281	232
CAC-GGG	115	131	74	57	44	52	55	58	54	52	50	52	50	174	190	151	83	159	181
CAC-GGU	101	116	153	129	44	153	145	142	129	126	148	141	125	67	38	81	84	75	86
CAC-GUA	7	9	18	24	44	10	11	15	14	13	22	13	16	12	15	17	13	16	13
CAC-GUC	54	64	159	89	44	102	92	97	86	93	87	93	69	102	113	87	39	92	82
CAC-GUG	31	37	104	90	44	95	97	81	98	107	97	99	87	151	156	138	50	57	62
CAC-GUU	118	135	152	66	44	75	82	62	81	65	69	81	54	55	52	57	50	54	69
CAC-UAA	13	16	8	7	44	9	8	6	15	9	7	8	12	5	7	5	7	11	18
CAC-UAC	141	160	278	243	44	238	233	241	226	236	210	235	193	320	364	269	246	295	265
CAC-UAG	4	6	7	6	44	10	8	10	11	5	14	10	14	8	10	9	18	13	8
CAC-UAU	220	243	194	208	44	222	235	199	228	216	200	238	185	113	96	110	124	158	192
CAC-UCA	44	52	39	27	44	20	20	30	27	27	18	19	28	23	19	26	26	37	39
CAC-UCC	68	79	122	100	44	112	105	108	108	103	94	104	96	140	133	137	111	146	159
CAC-UCG	28	33	42	27	44	29	29	32	28	25	27	29	26	66	77	57	52	65	76
CAC-UCU	61	73	49	41	44	46	40	39	41	35	37	39	43	60	42	72	71	83	86
CAC-UGA	9	12	14	8	44	3	3	9	6	4	6	5	7	13	4	6	18	9	14
CAC-UGC	44	52	159	88	44	104	96	90	96	101	76	107	81	132	144	127	83	99	104
CAC-UGG	128	148	220	230	44	247	250	231	238	220	206	249	195	251	263	232	221	247	268
CAC-UGU	55	65	77	87	44	90	89	96	109	91	97	92	80	82	57	52	63	78	89
CAC-UUA	148	169	121	67	44	83	78	72	74	71	84	83	92	26	18	26	52	60	59
CAC-UUC	68	80	101	111	44	110	116	107	92	113	80	115	83	197	205	194	112	185	220
CAC-UUG	120	137	172	187	44	216	198	191	229	197	178	202	184	244	199	226	204	224	228
CAC-UUU	189	213	235	270	44	284	282	262	278	273	243	283	250	260	234	267	267	281	289
CAG-AAA	397	426	187	160	44	166	174	157	158	161	142	181	137	305	231	254	241	303	280
CAG-AAC	128	148	99	83	44	79	80	70	81	64	64	83	57	260	279	215	145	222	246
CAG-AAG	124	143	98	116	44	110	118	110	115	117	79	116	92	362	368	346	292	274	370
CAG-AAU	203	226	127	81	44	97	112	78	101	79	89	108	98	128	95	114	172	166	199
CAG-ACA	77	89	83	76	44	64	71	71	86	96	61	81	84	108	92	79	110	101	87
CAG-ACC	295	322	229	208	44	235	255	241	231	216	205	257	175	388	382	325	256	256	304
CAG-ACG	92	105	136	115	44	117	114	126	108	121	104	112	84	226	281	206	172	187	206
CAG-ACU	172	192	77	63	44	58	59	80	61	77	38	61	68	123	124	111	107	129	122
CAG-AGA	40	48	9	20	44	9	11	17	23	18	9	13	14	66	84	52	32	55	51
CAG-AGC	100	115	124	119	44	110	108	114	119	124	115	107	89	292	336	260	194	246	249
CAG-AGG	22	27	17	33	44	20	18	50	20	33	13	15	23	110	123	107	96	88	88
CAG-AGU	145	165	105	88	44	108	106	89	116	92	92	105	82	85	56	91	103	137	113
CAG-AUA	70	82	58	31	44	28	30	18	25	28	22	29	26	58	67	51	94	75	71
CAG-AUC	204	227	225	169	44	175	187	188	158	182	123	176	150	901	1011	847	537	871	813
CAG-AUG	312	339	289	261	44	253	259	257	257	259	239	248	198	523	519	501	450	577	533
CAG-AUU	697	740	488	447	44	521	511	466	505	470	456	511	405	539	409	479	648	591	662
CAG-CAA	821	862	926	772	44	826	825	756	823	775	747	848	684	573	529	552	656	793	826
CAG-CAC	135	156	441	312	44	338	320	296	307	317	304	326	251	316	343	297	259	306	297
CAG-CAG	550	585	1375	1108	44	1193	1178	1110	1147	1123	1023	1179	880	1466	1535	1367	1309	1336	1262
CAG-CAU	209	231	218	172	44	194	210	166	207	177	158	212	150	155	156	160	171	213	227
CAG-CCA	179	202	237	168	44	150	173	149	166	156	132	172	156	202	176	162	173	205	209
CAG-CCC	411	445	623	529	44	565	558	534	547	542	506	576	454	716	707	664	381	553	493
CAG-CCG	163	183	264	231	44	256	250	230	276	239	231	255	204	718	855	650	468	582	551
CAG-CCU	196	220	198	145	44	142	149	143	152	137	129	150	139	363	283	301	269	304	284
CAG-CGA	210	233	361	282	44	285	283	269	321	252	283	286	243	209	178	192	173	250	246
CAG-CGC	121	139	635	549	44	537	569	523	546	565	470	574	480	698	808	604	465	555	541
CAG-CGG	420	455	786	786	44	789	791	814	743	802	733	796	662	1003	1073	910	695	753	834
CAG-CGU	131	151	195	189	44	204	200	180	189	166	185	200	160	163	126	140	169	174	199
CAG-CUA	168	188	249	91	44	74	67	94	70	90	44	71	93	147	154	142	287	230	218
CAG-CUC	59	71	202	236	44	218	218	242	223	261	149	221	199	630	692	551	326	429	420
CAG-CUG	31	37	103	138	44	141	161	154	163	179	77	158	76	370	181	51	950	476	633
CAG-CUU	264	287	351	237	44	226	228	224	223	227	208	235	184	407	451	376	291	305	335
CAG-GAA	741	780	422	590	44	556	551	600	568	554	493	554	438	614	571	614	567	778	932
CAG-GAC	173	194	150	177	44	164	161	177	168	193	158	166	138	210	239	192	155	190	241
CAG-GAG	337	364	481	539	44	469	481	560	485	594	424	492	388	1114	1295	1017	1101	1105	1129
CAG-GAU	628	678	439	354	44	376	372	367	363	363	316	383	286	675	604	629	819	977	1102
CAG-GCA	153	172	419	355	44	360	349	344	309	356	310	349	299	394	422	406	465	452	470
CAG-GCC	4920	4963	290	498	44	438	444	515	399	570	377	444	319	1110	1446	1006	675	882	831
CAG-GCG	157	176	468	462	44	494	498	478	499	509	441	496	382	853	1030	742	650	979	1025
CAG-GCU	343	372	222	202	44	174	165	197	173	190	147	173	194	623	513	612	627	620	651
CAG-GGA	405	438	210	315	44	316	306	336	305	337	247	323	274	600	509	603	540	719	777
CAG-GGC	337	364	287	327	44	322	313	309	315	354	276	320	259	576	632	491	329	539	477
CAG-GGG	457	493	458	572	44	561	544	571	499	594	500	547	384	860	858	785	758	950	980
CAG-GGU	215	238	96	115	44	120	116	175	110	134	92	109	96	134	110	160	277	267	307
CAG-GUA	167	187	187	159	44	127	139	159	138	139	129	151	137	191	232	185	337	363	304
CAG-GUC	278	302	242	216	44	189	188	230	186	233	170	182	149	298	334	253	229	236	308
CAG-GUG	585	628	791	876	44	911	886	878	853	925	862	898	681	2119	2089	1984	1860	2303	2438
CAG-GUU	422	456	218	152	44	130	132	153	125	140	110	144	116	334	349	319	380	416	428
CAG-UAA	28	33	19	12	44	13	14	14	11	16	11	17	9	7	7	5	24	19	18
CAG-UAC	113	128	391	220	44	256	251	224	248	218	212	251	214	318	334	272	292	286	296
CAG-UAG	10	13	12	25	44	21	17	16	19	21	20	25	19	28	29	32	30	29	28
CAG-UAU	234	261	222	204	44	205	208	198	212	197	195	212	202	170	139	155	180	215	218
CAG-UCA	129	149	90	60	44	61	61	63	52	54	55	59	62	38	35	38	51	68	84
CAG-UCC	276	300	201	150	44	161	170	186	185	159	119	168	126	181	173	174	123	188	235
CAG-UCG	82	94	151	103	44	121	122	102	110	104	101	125	90	213	191	173	138	228	241
CAG-UCU	208	230	138	76	44	82	101	76	111	77	78	98	98	160	126	158	170	216	245
CAG-UGA	10	12	12	11	44	8	11	7	8	9	11	11	12	47	25	14	9	20	23
CAG-UGC	37	43	130	97	44	110	109	106	103	97	93	107	89	85	103	82	66	97	96
CAG-UGG	289	314	492	466	44	486	493	483	491	457	425	492	385	384	431	361	325	425	473
CAG-UGU	40	48	99	81	44	92	86	113	94	81	93	90	77	56	79	45	66	75	87
CAG-UUA	600	639	444	199	44	235	244	199	245	223	196	245	209	50	49	62	143	179	191
CAG-UUC	195	217	205	167	44	149	149	189	157	175	140	154	121	274	277	226	159	303	271
CAG-UUG	414	450	520	595	44	615	630	645	618	596	584	635	496	1206	1166	1174	946	1271	1325
CAG-UUU	688	727	676	509	44	583	581	493	565	518	497	599	457	549	475	483	557	600	672
CAU-AAA	179	202	78	39	44	55	51	52	38	40	32	54	39	14	10	12	29	44	78
CAU-AAC	129	149	99	36	44	45	45	31	36	34	29	51	29	32	18	29	31	47	45
CAU-AAG	80	92	59	34	44	32	33	36	30	28	25	33	24	32	18	30	40	38	43
CAU-AAU	158	177	68	36	44	43	37	32	38	32	24	32	26	6	21	4	15	41	28
CAU-ACA	65	76	46	24	44	27	23	26	25	22	27	26	37	23	8	19	25	26	21
CAU-ACC	233	260	192	141	44	156	144	127	136	135	103	152	117	112	68	107	161	239	282
CAU-ACG	73	85	73	54	44	78	70	70	82	51	70	70	52	65	57	35	46	72	66
CAU-ACU	81	93	43	30	44	22	22	37	32	36	25	25	30	31	19	23	56	59	62
CAU-AGA	15	19	7	7	44	9	6	9	8	8	3	7	5	10	6	3	5	12	10
CAU-AGC	94	108	84	60	44	60	64	59	61	53	60	63	50	37	36	35	69	74	82
CAU-AGG	10	13	9	15	44	9	10	21	10	20	15	9	20	14	26	10	11	19	14
CAU-AGU	97	112	66	39	44	37	39	55	46	42	30	45	26	4	3	2	14	32	32
CAU-AUA	14	18	5	2	44	4	5	1	4	4	1	9	5	3	0	3	2	9	6
CAU-AUC	126	146	88	98	44	86	90	100	97	94	91	94	75	61	49	63	79	124	131
CAU-AUG	57	69	39	20	44	20	22	15	21	17	13	21	19	8	7	18	33	58	48
CAU-AUU	342	371	211	142	44	172	171	151	166	144	156	181	140	60	29	39	118	147	189
CAU-CAA	550	586	201	237	44	277	276	246	279	233	230	294	231	119	60	138	187	267	290
CAU-CAC	180	203	112	87	44	89	96	89	108	81	77	96	72	110	73	124	129	179	173
CAU-CAG	279	303	220	210	44	230	240	213	251	209	197	238	169	154	128	174	223	323	356
CAU-CAU	248	275	79	53	44	55	59	70	74	51	63	65	46	50	22	56	87	119	111
CAU-CCA	164	184	98	76	44	77	92	70	76	72	56	91	84	51	31	56	70	116	117
CAU-CCC	514	545	346	402	44	466	451	417	439	413	364	457	337	401	259	332	291	376	378
CAU-CCG	115	131	119	109	44	121	123	115	115	101	111	122	89	135	108	146	155	213	210
CAU-CCU	184	207	144	152	44	161	152	148	167	129	133	158	145	144	90	139	177	197	196
CAU-CGA	87	99	46	29	44	29	33	45	39	26	26	37	32	42	26	49	63	84	99
CAU-CGC	247	274	247	261	44	357	334	273	311	283	265	340	262	271	227	239	185	280	279
CAU-CGG	253	279	108	116	44	118	118	107	152	114	92	121	106	134	93	108	132	227	244
CAU-CGU	114	130	95	95	44	109	101	89	132	85	91	98	91	53	39	55	76	137	141
CAU-CUA	121	140	82	79	44	76	78	83	108	75	61	77	95	40	31	37	83	110	82
CAU-CUC	325	355	140	198	44	230	227	233	262	192	215	228	164	173	135	151	146	165	212
CAU-CUG	226	251	258	259	44	260	252	251	220	255	218	254	186	451	379	454	408	567	557
CAU-CUU	173	194	124	112	44	118	115	126	107	107	107	121	131	74	48	78	115	118	120
CAU-GAA	399	430	126	210	44	218	215	211	211	196	188	227	170	66	37	69	110	132	179
CAU-GAC	192	215	97	78	44	114	113	100	116	81	87	116	63	82	63	74	85	99	119
CAU-GAG	183	206	127	173	44	205	205	168	225	184	174	205	164	139	91	146	204	217	221
CAU-GAU	404	437	122	132	44	139	144	131	155	135	126	154	102	43	28	48	121	122	134
CAU-GCA	71	82	58	52	44	57	56	49	62	56	45	56	59	38	25	38	69	65	58
CAU-GCC	393	423	412	410	44	458	471	438	447	443	411	480	330	308	260	325	344	477	482
CAU-GCG	98	113	102	101	44	105	111	101	109	95	90	105	82	83	63	84	92	149	159
CAU-GCU	158	177	91	105	44	98	95	109	108	90	106	106	109	128	70	111	198	201	219
CAU-GGA	110	124	46	47	44	38	37	37	65	37	23	37	35	49	23	55	79	80	94
CAU-GGC	252	278	262	245	44	252	272	245	304	253	188	264	197	162	116	155	203	246	243
CAU-GGG	204	227	140	127	44	111	123	139	129	141	92	129	102	152	110	150	204	219	239
CAU-GGU	124	143	144	100	44	115	120	103	140	101	90	117	98	31	43	29	96	76	80
CAU-GUA	21	26	23	29	44	25	24	25	24	32	19	25	36	24	16	20	45	46	40
CAU-GUC	192	215	117	150	44	172	169	155	176	141	149	164	137	85	85	81	101	121	134
CAU-GUG	211	234	216	252	44	244	246	232	263	226	213	251	191	243	211	253	295	377	378
CAU-GUU	154	174	94	61	44	48	55	70	70	65	50	55	66	81	53	77	91	80	105
CAU-UAA	25	31	10	15	44	9	4	8	7	11	7	6	7	5	3	3	3	8	8
CAU-UAC	150	170	67	74	44	77	84	74	78	84	68	82	53	66	48	68	104	123	121
CAU-UAG	6	8	12	5	44	8	8	8	4	5	6	8	7	5	1	7	7	6	9
CAU-UAU	174	196	61	32	44	41	41	37	43	34	32	39	31	30	23	35	54	65	78
CAU-UCA	53	63	20	29	44	20	23	34	31	28	22	22	26	10	8	15	21	31	32
CAU-UCC	147	167	63	91	44	96	89	87	89	85	80	90	64	103	74	94	102	152	154
CAU-UCG	36	42	24	22	44	20	22	23	45	15	17	22	23	40	19	32	29	59	54
CAU-UCU	80	92	28	30	44	29	29	26	47	28	28	34	48	99	76	47	81	90	104
CAU-UGA	11	14	14	12	44	9	12	8	11	9	8	10	5	11	12	10	13	19	12
CAU-UGC	71	82	82	52	44	50	53	54	45	48	46	56	36	56	39	67	76	89	91
CAU-UGG	250	276	121	126	44	144	143	138	164	119	110	140	117	132	94	148	157	206	221
CAU-UGU	93	106	52	28	44	29	32	28	30	29	32	35	33	30	12	22	44	59	72
CAU-UUA	436	472	154	131	44	141	134	119	150	113	110	143	125	20	12	16	56	77	98
CAU-UUC	134	155	43	42	44	51	62	45	56	41	47	61	35	89	71	95	96	176	158
CAU-UUG	270	291	155	199	44	210	213	192	225	184	174	217	171	257	142	231	321	461	473
CAU-UUU	291	317	154	117	44	108	104	115	120	122	104	107	98	156	112	167	210	258	270
CCA-AAA	245	273	68	103	44	104	102	129	101	101	71	105	100	60	68	49	96	105	108
CCA-AAC	138	158	72	43	44	35	40	44	44	42	32	44	28	42	47	31	39	65	76
CCA-AAG	88	100	97	104	44	70	77	102	79	114	60	75	78	76	85	85	58	86	107
CCA-AAU	209	231	70	45	44	42	40	55	63	53	37	43	63	37	22	35	49	74	78
CCA-ACA	143	163	105	104	44	108	105	93	116	96	80	120	100	73	58	72	88	119	113
CCA-ACC	419	454	227	156	44	164	174	174	171	139	134	176	129	147	127	136	184	228	273
CCA-ACG	170	190	175	162	44	175	171	173	174	148	172	169	117	108	92	125	93	100	145
CCA-ACU	231	256	74	50	44	34	41	45	57	47	21	46	58	87	94	84	109	132	133
CCA-AGA	40	48	19	16	44	30	24	24	24	15	15	26	17	50	40	29	26	32	37
CCA-AGC	90	102	64	50	44	43	46	54	41	41	31	48	32	66	57	61	61	61	58
CCA-AGG	23	29	30	48	44	62	64	53	50	52	32	72	26	50	32	40	41	30	37
CCA-AGU	116	132	67	37	44	32	40	31	45	36	32	39	36	24	16	30	34	41	61
CCA-AUA	55	65	52	19	44	14	17	11	13	14	7	22	11	7	12	11	16	19	26
CCA-AUC	227	252	52	84	44	62	55	67	59	62	63	61	76	69	54	70	89	147	142
CCA-AUG	154	173	90	109	44	116	104	120	124	111	80	108	128	48	53	57	71	71	99
CCA-AUU	510	543	171	189	44	191	191	206	162	190	131	196	256	77	73	90	152	162	190
CCA-CAA	129	149	103	83	44	78	87	78	96	89	82	88	89	99	47	89	155	229	224
CCA-CAC	24	30	41	20	44	15	12	13	16	10	12	15	15	22	7	16	15	23	43
CCA-CAG	84	97	185	130	44	120	123	118	117	121	111	128	118	123	83	137	216	242	233
CCA-CAU	18	23	13	9	44	7	7	16	8	5	6	6	7	7	4	7	13	30	19
CCA-CCA	112	127	106	88	44	98	96	110	90	83	87	97	71	43	44	44	55	66	67
CCA-CCC	286	311	191	250	44	248	236	243	236	218	195	251	147	185	152	189	206	242	309
CCA-CCG	146	166	212	165	44	182	180	168	184	165	156	179	132	149	123	144	211	174	197
CCA-CCU	109	123	78	60	44	64	66	66	63	62	51	72	56	118	81	93	157	113	134
CCA-CGA	21	26	27	22	44	20	20	24	24	23	28	19	24	23	26	19	28	35	31
CCA-CGC	50	60	79	57	44	57	49	54	45	49	47	49	54	77	42	74	72	110	88
CCA-CGG	71	82	142	86	44	82	86	82	86	87	75	85	71	93	58	90	93	123	137
CCA-CGU	24	29	26	25	44	18	20	28	27	27	23	20	20	15	8	17	33	39	41
CCA-CUA	47	56	29	17	44	19	18	24	25	24	18	23	21	9	8	9	32	35	29
CCA-CUC	100	115	64	44	44	42	44	36	49	48	36	45	44	35	20	43	43	53	100
CCA-CUG	101	116	168	150	44	141	137	191	132	141	124	133	145	112	72	138	153	164	212
CCA-CUU	56	66	30	20	44	21	25	26	26	26	13	27	35	29	14	27	40	40	51
CCA-GAA	920	946	385	444	44	458	481	440	458	420	396	491	390	493	353	482	539	775	801
CCA-GAC	267	289	209	118	44	121	142	108	124	116	116	140	106	147	147	136	109	188	208
CCA-GAG	536	567	491	515	44	598	577	553	638	510	550	584	499	690	558	622	456	596	626
CCA-GAU	499	534	217	135	44	124	122	139	155	129	116	129	125	215	167	221	241	327	336
CCA-GCA	174	196	246	183	44	191	177	188	195	153	170	177	172	103	107	131	134	156	186
CCA-GCC	587	629	299	228	44	248	243	248	246	229	219	242	163	272	252	251	165	395	375
CCA-GCG	170	190	299	269	44	321	311	256	263	270	262	308	183	111	152	77	74	195	199
CCA-GCU	143	163	73	75	44	67	71	66	64	69	56	72	62	135	118	116	153	160	200
CCA-GGA	145	165	49	53	44	25	27	52	45	60	22	31	59	92	105	105	102	148	159
CCA-GGC	618	661	48	29	44	20	28	43	23	40	14	28	31	138	126	141	109	150	139
CCA-GGG	234	261	99	123	44	56	64	149	76	147	83	67	107	299	240	307	299	304	387
CCA-GGU	118	135	29	34	44	17	16	31	14	34	10	17	30	56	60	69	83	97	105
CCA-GUA	64	75	51	57	44	47	47	48	62	54	42	47	48	38	28	35	56	68	80
CCA-GUC	278	301	92	89	44	61	67	98	90	88	62	67	59	58	63	53	37	95	130
CCA-GUG	200	224	308	272	44	275	271	277	279	272	263	273	222	156	130	139	96	239	234
CCA-GUU	270	290	91	69	44	51	53	76	67	56	55	54	71	91	91	77	81	114	125
CCA-UAA	15	19	10	6	44	6	7	5	9	8	6	8	4	9	6	8	6	7	13
CCA-UAC	18	23	9	8	44	7	9	7	10	6	3	8	5	12	11	11	11	11	19
CCA-UAG	16	20	14	12	44	13	12	10	9	11	12	11	4	11	5	14	12	6	5
CCA-UAU	28	33	5	4	44	4	2	2	9	4	2	5	4	5	1	4	5	10	11
CCA-UCA	66	77	31	24	44	32	32	30	28	18	16	34	16	16	5	22	25	29	40
CCA-UCC	93	106	59	52	44	46	49	59	49	45	32	49	35	81	80	58	76	95	87
CCA-UCG	56	67	55	26	44	36	29	45	39	38	24	34	26	35	24	33	33	52	39
CCA-UCU	112	127	32	19	44	16	16	29	29	25	17	16	16	59	32	52	49	70	78
CCA-UGA	23	28	23	31	44	26	21	36	25	30	22	24	16	15	16	26	16	22	34
CCA-UGC	18	22	11	3	44	2	4	3	4	3	2	4	0	10	10	6	5	6	9
CCA-UGG	19	24	165	59	44	58	58	56	72	54	37	64	57	9	12	13	25	25	27
CCA-UGU	10	12	7	1	44	2	1	0	0	3	2	3	4	9	5	4	3	7	8
CCA-UUA	106	120	53	19	44	33	28	19	30	29	16	33	18	4	3	2	15	32	53
CCA-UUC	64	75	42	25	44	9	12	26	21	22	13	14	10	18	19	19	16	46	48
CCA-UUG	141	160	102	92	44	91	92	97	94	90	71	98	82	62	25	72	91	149	161
CCA-UUU	170	190	73	39	44	43	45	46	40	34	31	52	38	50	25	46	43	91	73
CCC-AAA	534	562	274	260	44	290	278	260	268	264	234	295	243	444	341	375	316	446	506
CCC-AAC	408	443	371	358	44	349	337	345	377	348	338	342	279	727	747	688	474	591	613
CCC-AAG	290	315	264	364	44	397	398	344	395	358	368	409	256	576	649	521	371	410	414
CCC-AAU	715	762	376	495	44	612	650	495	542	519	521	667	477	383	273	360	423	499	518
CCC-ACA	220	243	167	221	44	206	188	226	212	200	201	187	219	130	87	121	130	184	201
CCC-ACC	561	601	638	564	44	600	574	546	596	583	497	586	402	941	914	893	610	916	915
CCC-ACG	180	204	203	221	44	261	268	220	251	226	239	273	159	159	186	135	85	115	166
CCC-ACU	273	297	152	173	44	153	162	180	200	164	166	167	195	265	250	225	219	311	295
CCC-AGA	63	74	14	16	44	15	23	26	26	25	13	26	18	100	101	101	60	82	79
CCC-AGC	275	299	330	256	44	278	281	253	263	260	252	281	222	762	767	664	337	692	632
CCC-AGG	112	127	18	48	44	7	6	51	2	42	14	7	6	108	96	95	46	61	64
CCC-AGU	497	533	304	384	44	434	440	425	416	402	444	439	336	193	131	209	280	369	475
CCC-AUA	51	61	24	31	44	13	17	28	13	32	13	18	22	41	38	29	38	46	48
CCC-AUC	280	304	305	255	44	228	224	244	244	230	194	231	193	783	798	724	357	445	441
CCC-AUG	167	187	225	165	44	193	208	181	213	199	172	207	146	241	202	220	172	216	212
CCC-AUU	582	625	689	671	44	744	713	712	728	697	680	729	608	498	390	504	357	388	453
CCC-CAA	1178	1181	705	899	44	1033	1017	904	1023	891	908	1006	745	595	418	572	426	534	593
CCC-CAC	271	293	376	342	44	363	346	351	356	352	336	360	287	482	457	429	252	363	360
CCC-CAG	832	882	404	421	44	362	362	474	367	453	325	373	323	789	864	693	505	586	571
CCC-CAU	445	479	272	349	44	384	380	361	394	355	309	390	290	247	182	244	288	368	424
CCC-CCA	323	353	157	203	44	187	181	178	183	178	148	199	125	182	117	170	128	194	236
CCC-CCC	400	432	327	480	44	579	558	521	527	516	496	583	379	485	477	473	243	387	394
CCC-CCG	178	201	111	121	44	137	121	148	117	142	113	126	75	182	181	180	124	180	211
CCC-CCU	211	233	200	272	44	280	269	319	293	269	230	270	236	318	290	321	299	308	281
CCC-CGA	90	102	56	47	44	36	39	43	47	31	48	48	40	61	43	69	55	102	106
CCC-CGC	397	427	399	454	44	508	514	431	460	457	447	512	386	627	690	614	393	520	531
CCC-CGG	178	201	91	75	44	46	34	80	38	78	55	32	41	102	125	98	95	106	125
CCC-CGU	203	226	167	239	44	257	246	257	272	229	225	250	214	210	158	204	241	289	302
CCC-CUA	351	382	374	415	44	414	389	439	382	422	372	403	364	154	124	161	210	285	282
CCC-CUC	676	708	586	651	44	754	757	673	697	659	687	749	523	531	570	532	373	545	529
CCC-CUG	558	595	476	698	44	651	652	800	630	769	613	664	509	924	1016	828	580	670	716
CCC-CUU	247	274	474	517	44	548	526	497	534	469	481	532	466	232	223	217	227	247	275
CCC-GAA	473	504	303	406	44	502	519	416	485	407	429	540	325	455	381	410	214	495	498
CCC-GAC	217	240	231	234	44	238	254	222	249	231	219	260	174	528	575	422	196	372	388
CCC-GAG	107	122	154	197	44	166	167	194	116	193	165	171	101	360	427	246	211	472	387
CCC-GAU	761	800	515	669	44	798	806	645	776	681	683	803	557	528	484	494	365	626	631
CCC-GCA	120	138	158	112	44	173	170	120	158	116	136	179	123	80	64	73	49	99	113
CCC-GCC	457	494	389	429	44	472	483	416	434	473	418	475	341	517	641	422	209	603	589
CCC-GCG	66	78	59	72	44	76	77	76	85	83	76	79	48	64	69	48	18	58	70
CCC-GCU	212	236	212	247	44	243	237	230	249	235	236	239	174	240	235	209	139	311	288
CCC-GGA	196	219	133	53	44	74	66	47	70	60	62	69	45	128	87	123	91	174	157
CCC-GGC	380	412	246	348	44	436	442	337	414	356	392	443	301	762	836	703	385	415	374
CCC-GGG	16	20	80	62	44	21	16	55	15	50	32	18	11	87	108	52	94	105	81
CCC-GGU	230	255	203	243	44	305	319	242	304	249	279	324	234	160	116	190	301	271	342
CCC-GUA	90	102	65	95	44	108	101	84	84	91	104	99	99	49	42	55	55	99	114
CCC-GUC	229	254	191	206	44	237	248	211	277	186	226	243	154	251	260	207	95	256	242
CCC-GUG	191	214	220	290	44	412	403	308	372	304	330	399	206	158	205	173	97	232	242
CCC-GUU	221	246	243	199	44	250	256	203	224	198	228	249	198	187	140	200	123	201	250
CCC-UAA	66	77	44	44	44	33	41	36	33	40	29	40	25	18	14	19	32	29	60
CCC-UAC	359	388	549	487	44	519	519	524	512	509	471	522	391	631	665	601	442	538	568
CCC-UAG	40	48	64	76	44	71	80	86	72	81	56	84	55	69	76	67	44	43	46
CCC-UAU	672	703	282	460	44	503	509	459	492	466	433	508	396	366	299	351	408	521	541
CCC-UCA	106	121	106	112	44	125	130	108	120	107	103	129	74	66	68	108	108	92	127
CCC-UCC	151	171	179	168	44	164	149	194	178	147	138	150	142	222	290	180	258	331	344
CCC-UCG	78	90	107	110	44	136	121	102	111	117	105	126	77	163	169	117	80	144	139
CCC-UCU	166	186	115	113	44	112	114	108	143	118	101	122	98	301	238	294	251	290	306
CCC-UGA	5	7	22	14	44	12	10	17	10	23	11	9	9	49	40	43	31	46	45
CCC-UGC	74	87	123	106	44	98	107	128	106	113	101	114	92	171	194	151	113	120	136
CCC-UGG	245	273	28	123	44	28	35	115	29	140	44	41	58	446	493	424	362	476	495
CCC-UGU	124	143	117	158	44	166	159	164	155	156	139	150	131	114	109	116	150	167	169
CCC-UUA	680	711	278	175	44	174	176	165	196	172	169	185	158	67	66	61	187	170	225
CCC-UUC	178	201	211	240	44	249	252	248	250	237	236	255	196	476	416	444	256	413	433
CCC-UUG	523	554	417	582	44	663	650	600	689	583	570	642	450	737	657	736	670	708	797
CCC-UUU	705	750	618	714	44	798	775	705	780	730	693	791	583	525	528	476	578	594	668
CCG-AAA	220	244	93	83	44	136	141	94	130	87	110	139	84	81	70	75	114	194	189
CCG-AAC	71	82	78	37	44	47	47	44	37	36	42	51	30	46	32	33	41	91	97
CCG-AAG	74	86	78	91	44	82	103	100	103	88	81	108	41	92	124	88	102	158	192
CCG-AAU	163	183	61	84	44	106	121	84	108	62	86	119	50	39	38	42	84	144	167
CCG-ACA	116	132	68	117	44	147	148	115	122	111	132	150	99	68	82	69	85	122	113
CCG-ACC	252	278	130	115	44	131	139	152	135	130	109	133	63	135	151	135	130	223	227
CCG-ACG	33	39	79	115	44	181	181	115	182	118	168	181	103	170	183	130	116	219	228
CCG-ACU	265	288	43	46	44	47	45	44	47	53	42	48	45	79	85	60	102	145	166
CCG-AGA	21	26	7	12	44	7	7	11	8	7	8	7	4	28	33	19	14	22	21
CCG-AGC	47	56	69	45	44	50	49	41	40	45	44	50	29	56	48	46	54	81	81
CCG-AGG	16	19	11	19	44	18	18	14	20	4	20	21	17	21	23	28	18	26	27
CCG-AGU	120	138	60	71	44	87	91	58	106	63	65	89	61	19	32	23	56	68	60
CCG-AUA	31	37	20	17	44	22	24	18	20	26	13	23	14	28	20	28	47	70	53
CCG-AUC	220	244	123	122	44	182	188	132	154	127	157	185	54	165	192	150	210	537	482
CCG-AUG	267	289	164	180	44	212	209	176	172	162	187	214	106	215	164	203	255	403	405
CCG-AUU	716	763	240	341	44	474	474	320	458	325	436	474	279	250	235	258	557	736	859
CCG-CAA	240	266	250	245	44	297	308	244	277	273	278	313	220	291	301	276	330	442	488
CCG-CAC	35	41	76	40	44	33	35	31	25	49	20	34	23	54	70	52	52	58	76
CCG-CAG	85	97	310	279	44	383	363	271	318	301	288	367	252	453	526	398	460	523	518
CCG-CAU	25	30	30	28	44	24	33	21	25	26	14	31	23	32	30	25	49	71	78
CCG-CCA	148	169	165	138	44	163	168	148	170	165	143	172	140	140	166	131	114	143	139
CCG-CCC	273	297	233	234	44	256	269	229	254	264	239	272	197	321	405	263	172	270	261
CCG-CCG	139	159	225	225	44	240	240	216	216	263	222	258	165	382	557	318	190	249	258
CCG-CCU	98	113	100	96	44	94	109	92	106	89	68	114	75	188	194	148	141	150	159
CCG-CGA	35	41	76	71	44	80	85	71	98	84	70	88	70	33	57	52	35	68	64
CCG-CGC	95	110	200	174	44	187	182	157	150	190	157	188	143	246	309	202	167	221	228
CCG-CGG	102	116	123	121	44	100	107	117	122	175	37	108	95	211	310	180	147	97	111
CCG-CGU	48	57	70	77	44	115	129	78	118	73	105	132	73	63	42	76	85	121	116
CCG-CUA	49	58	111	65	44	68	68	70	87	74	47	73	78	58	78	51	110	102	111
CCG-CUC	106	120	112	79	44	70	77	99	99	97	72	77	61	153	187	107	120	169	156
CCG-CUG	162	182	442	339	44	344	363	326	344	373	303	364	244	734	996	633	474	581	585
CCG-CUU	73	85	49	52	44	39	51	49	58	54	48	54	55	95	97	92	95	96	131
CCG-GAA	707	754	286	274	44	270	257	275	269	278	237	265	178	666	574	646	678	874	897
CCG-GAC	94	109	108	48	44	36	40	60	37	56	36	42	22	155	181	167	123	134	152
CCG-GAG	201	225	288	251	44	197	195	254	208	268	174	200	153	914	1103	805	798	800	825
CCG-GAU	517	549	297	197	44	219	210	204	215	208	176	210	132	697	631	687	882	997	1132
CCG-GCA	127	147	158	158	44	161	162	174	169	196	129	170	161	394	356	360	377	257	285
CCG-GCC	748	791	142	162	44	147	155	146	149	204	89	164	113	629	696	529	469	421	454
CCG-GCG	155	174	192	209	44	192	199	197	199	235	165	199	140	346	453	300	323	347	334
CCG-GCU	245	273	113	102	44	92	101	100	99	99	98	103	91	363	375	383	459	372	415
CCG-GGA	194	216	104	150	44	123	128	152	146	141	123	121	119	249	215	248	212	247	308
CCG-GGC	122	141	182	143	44	147	147	134	146	154	123	149	107	319	348	264	174	263	231
CCG-GGG	261	285	320	404	44	498	480	422	429	379	445	483	314	452	451	443	401	464	451
CCG-GGU	147	167	83	78	44	94	94	77	104	90	76	95	66	95	67	95	206	170	209
CCG-GUA	71	82	96	67	44	49	43	60	63	60	55	48	59	138	130	147	237	177	174
CCG-GUC	159	179	103	87	44	92	96	87	72	89	72	94	78	205	222	202	172	159	199
CCG-GUG	277	300	398	294	44	291	307	307	308	368	233	310	204	1055	997	971	882	986	905
CCG-GUU	212	236	151	106	44	60	63	99	78	97	66	65	63	260	247	291	377	326	390
CCG-UAA	5	7	9	2	44	7	5	3	5	7	0	4	2	8	7	5	5	13	11
CCG-UAC	14	17	37	13	44	4	6	27	8	13	4	8	5	12	11	8	16	17	15
CCG-UAG	6	8	7	2	44	3	2	6	3	2	7	2	4	12	3	12	2	5	10
CCG-UAU	27	32	18	5	44	9	16	5	12	7	3	21	4	10	13	15	14	26	22
CCG-UCA	32	38	44	27	44	28	30	18	21	18	28	29	28	20	21	24	16	25	33
CCG-UCC	56	66	52	30	44	29	26	25	29	20	21	26	18	71	65	48	31	43	39
CCG-UCG	3	4	52	34	44	29	34	34	32	36	28	33	26	40	40	37	28	47	45
CCG-UCU	57	69	34	17	44	21	25	26	22	22	16	22	17	34	35	36	33	36	64
CCG-UGA	4	6	6	5	44	6	6	9	9	3	5	6	3	8	18	9	10	8	14
CCG-UGC	3	4	29	7	44	3	5	2	6	5	8	3	8	16	4	10	3	8	13
CCG-UGG	40	48	249	147	44	157	158	157	144	140	154	159	104	51	51	49	39	65	67
CCG-UGU	3	4	10	3	44	4	2	2	4	5	1	2	4	10	7	6	2	7	7
CCG-UUA	133	154	87	22	44	31	34	41	35	23	31	34	31	9	11	13	51	70	68
CCG-UUC	56	66	55	15	44	18	19	17	11	24	8	21	12	61	53	47	25	79	79
CCG-UUG	153	172	204	95	44	93	111	100	104	98	82	115	95	172	163	188	180	393	424
CCG-UUU	179	202	170	41	44	44	51	45	62	40	43	52	47	134	101	119	113	180	244
CCU-AAA	203	226	114	74	44	66	60	85	77	76	41	67	107	23	25	21	56	60	56
CCU-AAC	135	156	134	62	44	50	49	57	57	59	51	50	63	44	51	42	99	92	92
CCU-AAG	107	122	107	80	44	59	69	98	59	80	64	66	84	42	66	51	120	103	93
CCU-AAU	220	244	70	42	44	62	67	46	62	42	47	73	53	12	26	13	48	58	59
CCU-ACA	59	70	48	43	44	42	44	40	50	44	37	52	51	39	32	42	61	60	72
CCU-ACC	120	138	169	130	44	102	103	99	106	137	74	106	87	129	125	154	274	245	237
CCU-ACG	42	50	82	62	44	75	80	77	86	78	65	80	67	48	41	39	56	52	60
CCU-ACU	64	75	57	45	44	36	39	33	54	38	34	41	40	72	52	48	143	115	111
CCU-AGA	42	50	32	19	44	19	17	29	24	16	10	19	21	52	27	21	27	22	37
CCU-AGC	126	145	167	92	44	139	119	118	152	102	103	133	105	61	53	53	231	159	173
CCU-AGG	22	27	54	36	44	44	40	40	43	30	19	43	35	25	36	11	61	32	23
CCU-AGU	103	118	78	67	44	82	72	78	104	71	59	79	76	12	16	7	67	47	41
CCU-AUA	24	29	15	9	44	4	6	8	11	9	8	8	17	7	10	9	15	16	22
CCU-AUC	68	80	101	55	44	32	34	63	55	62	25	39	39	109	101	98	114	110	86
CCU-AUG	31	37	70	46	44	40	40	46	38	42	26	36	56	43	45	45	56	51	73
CCU-AUU	147	167	152	114	44	73	72	105	109	89	59	77	110	73	47	49	115	110	95
CCU-CAA	296	323	172	182	44	163	167	170	215	159	155	182	166	196	118	197	207	261	268
CCU-CAC	64	75	91	47	44	59	51	56	71	51	39	58	54	108	88	101	118	126	133
CCU-CAG	184	208	178	138	44	108	133	175	161	134	114	128	125	332	277	306	284	286	343
CCU-CAU	67	78	36	27	44	24	28	31	34	14	24	32	38	71	45	71	104	105	111
CCU-CCA	97	112	43	41	44	27	41	43	33	41	27	42	46	71	53	65	91	95	149
CCU-CCC	208	230	199	186	44	136	143	160	180	173	134	143	158	235	275	203	253	297	315
CCU-CCG	45	53	52	38	44	31	30	36	40	38	28	34	41	74	80	57	96	104	103
CCU-CCU	83	95	62	73	44	73	77	69	82	60	64	80	89	144	198	117	206	188	169
CCU-CGA	33	39	22	23	44	32	34	25	31	23	35	38	27	39	22	29	33	46	40
CCU-CGC	109	123	147	134	44	144	139	157	162	140	150	143	121	204	221	192	179	182	221
CCU-CGG	82	94	54	84	44	89	82	73	90	59	106	79	82	80	71	77	45	86	80
CCU-CGU	47	56	48	42	44	37	43	40	54	43	40	42	48	56	39	68	98	108	104
CCU-CUA	91	103	67	65	44	70	67	56	86	48	53	67	81	86	74	90	149	157	135
CCU-CUC	135	156	76	94	44	89	100	96	97	87	89	94	78	232	203	216	176	190	191
CCU-CUG	157	176	135	182	44	140	147	160	165	143	140	142	138	575	446	558	451	455	449
CCU-CUU	91	104	62	56	44	67	65	59	71	50	38	61	74	118	104	119	134	113	106
CCU-GAA	500	537	307	387	44	481	473	391	505	385	370	470	381	262	175	230	274	362	381
CCU-GAC	196	220	185	147	44	148	148	149	164	147	124	155	117	163	170	181	207	191	238
CCU-GAG	317	343	370	395	44	438	415	413	452	403	348	422	362	508	495	525	516	469	498
CCU-GAU	500	535	255	206	44	225	232	248	252	217	202	241	171	125	85	129	246	274	268
CCU-GCA	95	110	103	103	44	103	100	125	88	108	88	104	106	123	87	121	108	122	118
CCU-GCC	301	327	491	482	44	489	501	507	500	512	457	499	413	700	642	701	596	581	658
CCU-GCG	107	122	233	188	44	210	204	188	224	177	182	219	158	157	110	127	90	132	164
CCU-GCU	209	231	220	201	44	230	260	211	230	194	195	261	210	331	267	344	532	434	484
CCU-GGA	238	264	44	41	44	16	19	37	25	28	19	23	31	97	96	110	113	134	157
CCU-GGC	325	356	94	125	44	49	53	99	68	126	64	46	96	298	316	285	243	341	320
CCU-GGG	351	380	122	79	44	25	32	83	36	80	27	33	49	206	178	192	169	216	252
CCU-GGU	167	187	45	68	44	26	35	82	33	71	35	37	47	60	67	65	130	129	171
CCU-GUA	110	124	68	86	44	77	71	57	88	56	71	74	101	70	76	70	122	133	140
CCU-GUC	194	216	120	145	44	203	184	135	161	153	154	186	127	201	161	187	192	205	225
CCU-GUG	263	286	253	353	44	379	381	359	384	333	339	387	344	304	270	273	299	313	333
CCU-GUU	225	249	136	122	44	138	123	135	141	117	105	130	140	169	128	162	228	196	195
CCU-UAA	33	39	15	10	44	15	11	8	16	12	7	11	12	8	3	9	18	25	24
CCU-UAC	103	117	132	53	44	58	67	48	61	49	36	64	61	101	90	109	165	120	141
CCU-UAG	16	20	20	23	44	23	17	25	25	24	15	16	14	16	23	22	25	17	26
CCU-UAU	98	113	34	26	44	24	33	25	46	25	21	38	29	61	59	63	118	135	149
CCU-UCA	70	81	47	33	44	72	72	48	62	41	48	71	45	66	37	46	64	80	74
CCU-UCC	92	105	47	78	44	73	77	83	79	89	67	83	82	291	242	276	182	229	232
CCU-UCG	46	55	32	51	44	47	57	45	50	56	47	60	55	103	90	91	52	90	90
CCU-UCU	103	118	44	60	44	51	60	77	47	42	41	66	64	212	176	220	235	253	254
CCU-UGA	18	22	17	19	44	13	18	28	13	17	15	18	7	29	46	32	31	32	20
CCU-UGC	33	40	33	28	44	22	25	31	32	19	30	24	22	61	58	66	58	40	58
CCU-UGG	368	398	195	354	44	458	439	381	454	350	385	435	335	295	208	251	290	272	336
CCU-UGU	65	76	13	12	44	28	22	9	22	6	9	33	17	42	36	45	61	60	61
CCU-UUA	202	225	82	82	44	79	75	80	81	74	60	80	100	46	33	42	136	140	109
CCU-UUC	52	62	26	61	44	53	56	60	67	66	52	54	45	181	150	144	167	186	165
CCU-UUG	171	191	89	198	44	213	219	188	219	197	186	219	204	440	376	469	523	546	593
CCU-UUU	180	204	107	134	44	153	158	136	160	135	131	153	176	270	246	271	352	376	309
CGA-AAA	128	148	31	31	44	27	33	51	39	20	13	33	21	56	40	45	58	68	110
CGA-AAC	59	70	60	15	44	24	21	12	16	14	7	23	18	22	17	34	24	33	37
CGA-AAG	37	43	11	16	44	7	15	17	9	17	7	16	11	46	36	48	32	44	50
CGA-AAU	157	176	24	25	44	28	29	20	24	20	11	37	23	27	17	28	29	53	48
CGA-ACA	49	58	34	23	44	25	34	22	54	19	18	36	26	21	29	28	27	23	29
CGA-ACC	128	148	119	69	44	80	73	65	80	64	59	71	53	68	74	74	96	133	178
CGA-ACG	41	49	27	17	44	23	22	18	23	20	26	23	17	40	26	40	37	57	46
CGA-ACU	87	99	38	13	44	17	13	17	26	16	13	16	15	47	40	42	32	50	48
CGA-AGA	18	22	5	6	44	5	5	20	9	6	2	9	3	12	12	15	15	15	20
CGA-AGC	24	29	13	11	44	10	12	10	7	10	6	11	11	30	39	21	24	29	40
CGA-AGG	3	4	5	4	44	2	3	13	5	6	3	4	6	19	18	17	7	12	19
CGA-AGU	32	38	14	13	44	9	11	7	14	9	3	15	9	23	22	14	18	29	24
CGA-AUA	20	25	6	3	44	7	11	4	5	9	0	11	3	10	3	13	6	16	14
CGA-AUC	95	110	36	32	44	35	34	34	37	21	26	32	36	50	44	44	49	92	124
CGA-AUG	86	98	52	32	44	36	38	33	35	38	36	41	42	44	49	42	38	70	49
CGA-AUU	422	456	144	132	44	98	115	134	148	134	92	114	133	78	62	86	97	125	134
CGA-CAA	271	293	131	110	44	117	126	103	120	102	94	137	113	150	139	179	224	363	375
CGA-CAC	32	38	41	26	44	29	24	19	24	20	22	29	21	49	32	48	40	54	63
CGA-CAG	100	115	174	132	44	141	158	124	147	123	125	159	128	281	190	256	270	328	339
CGA-CAU	89	101	22	21	44	14	18	23	28	23	17	20	23	28	10	31	40	72	70
CGA-CCA	47	56	29	40	44	38	33	46	37	34	31	36	23	22	12	30	43	48	32
CGA-CCC	102	116	122	88	44	117	128	101	117	106	102	123	90	114	99	144	100	150	178
CGA-CCG	73	85	79	83	44	83	82	69	89	80	63	79	56	147	116	139	159	183	227
CGA-CCU	45	53	53	30	44	31	38	37	39	36	33	34	46	64	50	76	67	82	107
CGA-CGA	27	32	43	31	44	31	29	43	45	23	26	29	40	34	26	48	51	79	77
CGA-CGC	12	15	60	88	44	69	80	81	84	81	75	77	74	90	71	90	95	99	127
CGA-CGG	42	50	111	96	44	94	99	107	108	98	105	97	83	143	110	146	139	180	201
CGA-CGU	16	19	17	19	44	15	15	17	26	20	11	15	23	16	27	23	34	43	43
CGA-CUA	53	63	52	50	44	45	64	42	33	44	27	64	56	17	13	14	34	52	37
CGA-CUC	161	180	106	108	44	119	119	122	155	106	109	115	100	45	28	36	56	58	95
CGA-CUG	131	151	171	148	44	189	183	156	209	159	182	186	127	170	121	191	202	318	396
CGA-CUU	72	84	35	34	44	30	31	30	43	32	30	32	35	28	22	36	54	57	64
CGA-GAA	436	472	116	99	44	120	127	151	138	108	99	123	113	310	220	327	296	432	444
CGA-GAC	161	181	74	31	44	44	51	54	51	26	36	50	31	139	78	135	72	132	124
CGA-GAG	196	220	129	73	44	82	88	77	85	78	64	91	92	363	233	339	270	318	321
CGA-GAU	443	477	180	90	44	90	94	79	106	72	75	96	93	209	149	219	214	316	298
CGA-GCA	77	89	89	84	44	80	85	79	100	67	77	86	74	83	50	78	109	99	125
CGA-GCC	255	280	196	138	44	182	174	149	169	138	137	171	135	274	207	259	282	398	422
CGA-GCG	70	81	88	77	44	90	105	83	110	83	83	102	78	118	98	113	97	143	174
CGA-GCU	88	100	42	66	44	46	58	46	58	56	49	55	51	164	117	170	187	188	193
CGA-GGA	54	64	44	45	44	35	35	41	50	31	36	38	45	74	60	85	64	72	88
CGA-GGC	98	113	67	78	44	83	91	76	86	61	95	80	64	144	117	147	88	144	136
CGA-GGG	77	89	103	66	44	62	60	88	75	72	69	61	48	177	165	179	149	158	175
CGA-GGU	67	78	32	38	44	32	27	35	35	32	46	30	44	62	50	67	88	102	99
CGA-GUA	49	58	37	40	44	21	32	44	36	39	37	28	40	35	33	43	49	43	45
CGA-GUC	222	247	92	93	44	71	72	75	97	87	69	71	73	80	78	80	83	159	172
CGA-GUG	162	182	167	137	44	121	123	147	189	136	123	125	119	182	169	188	157	273	227
CGA-GUU	242	268	76	44	44	50	43	48	46	47	44	48	61	106	58	90	122	126	146
CGA-UAA	8	11	0	7	44	9	10	6	9	6	8	10	7	8	7	10	11	18	19
CGA-UAC	37	44	21	15	44	16	14	18	16	12	10	20	10	31	17	27	31	40	53
CGA-UAG	5	6	9	4	44	10	10	7	7	6	5	11	4	14	14	13	3	9	10
CGA-UAU	87	99	15	24	44	23	22	61	39	32	25	25	17	26	16	28	32	49	53
CGA-UCA	34	40	20	15	44	21	16	16	26	17	33	18	22	7	8	8	8	21	19
CGA-UCC	63	74	50	42	44	33	36	40	41	39	27	34	25	106	103	104	66	83	105
CGA-UCG	12	15	495	521	44	600	605	531	559	510	523	615	403	17	15	15	23	31	30
CGA-UCU	46	55	23	14	44	10	11	9	19	10	12	12	21	36	28	33	38	51	52
CGA-UGA	14	18	12	8	44	13	15	9	12	8	13	13	10	18	9	22	12	15	22
CGA-UGC	13	16	14	5	44	11	9	4	8	8	6	10	3	16	13	15	4	12	23
CGA-UGG	63	74	51	35	44	30	31	58	23	30	21	30	30	31	30	40	40	57	67
CGA-UGU	19	24	17	2	44	7	3	6	4	2	3	5	7	10	5	10	11	12	16
CGA-UUA	228	253	71	27	44	55	55	32	55	31	33	59	33	15	7	13	40	40	45
CGA-UUC	58	69	25	30	44	30	30	27	34	38	28	36	23	34	18	34	42	60	79
CGA-UUG	145	165	80	98	44	112	120	94	107	93	106	123	106	111	85	103	130	226	267
CGA-UUU	258	283	123	94	44	104	126	106	117	79	91	132	93	94	74	83	107	152	148
CGC-AAA	437	474	384	420	44	426	435	425	424	393	366	440	358	460	370	373	366	559	646
CGC-AAC	227	252	336	362	44	372	374	350	394	365	333	381	296	676	767	622	490	559	551
CGC-AAG	178	201	292	301	44	322	340	303	361	323	302	338	256	656	707	602	427	441	466
CGC-AAU	412	445	442	508	44	545	565	495	530	507	488	570	454	249	180	232	287	400	448
CGC-ACA	71	83	101	149	44	174	187	151	144	157	151	186	193	82	51	80	81	70	100
CGC-ACC	480	513	725	592	44	644	636	619	605	610	561	645	474	1000	977	887	701	884	868
CGC-ACG	82	94	163	224	44	271	267	200	300	245	254	266	198	162	173	134	75	154	170
CGC-ACU	125	144	199	161	44	167	157	157	143	164	134	181	161	148	121	165	141	183	188
CGC-AGA	36	42	23	12	44	28	52	18	13	14	10	53	15	99	52	52	48	52	61
CGC-AGC	124	143	284	216	44	211	214	211	220	222	186	225	189	683	724	601	464	500	519
CGC-AGG	12	15	37	23	44	19	17	44	17	29	14	20	23	86	90	64	45	36	29
CGC-AGU	230	254	326	372	44	431	422	364	429	354	379	419	356	206	126	171	217	245	293
CGC-AUA	10	13	9	17	44	26	23	21	20	9	13	28	14	28	17	29	26	28	29
CGC-AUC	176	199	353	344	44	323	345	325	331	376	299	348	255	994	1092	844	603	766	825
CGC-AUG	58	69	203	260	44	326	320	275	299	265	267	320	218	403	382	379	348	429	420
CGC-AUU	227	252	822	823	44	969	956	807	908	827	819	973	704	643	511	651	629	842	861
CGC-CAA	758	796	862	892	44	1087	1076	868	1038	880	956	1102	755	524	488	499	403	569	613
CGC-CAC	123	142	334	323	44	325	306	337	334	331	293	302	263	393	470	348	216	252	253
CGC-CAG	420	454	426	528	44	489	509	519	480	545	443	518	402	795	1095	655	472	576	584
CGC-CAU	234	261	356	326	44	352	363	325	325	343	298	382	299	253	178	214	184	256	291
CGC-CCA	155	174	118	89	44	86	96	83	69	82	76	98	84	104	92	114	119	146	150
CGC-CCC	383	417	613	584	44	625	591	551	592	576	534	599	483	475	556	431	343	440	448
CGC-CCG	123	142	130	104	44	131	136	115	112	114	122	147	80	201	221	174	155	231	221
CGC-CCU	107	122	201	160	44	154	151	159	154	159	133	155	143	227	214	232	207	225	242
CGC-CGA	92	105	49	54	44	61	78	76	82	49	58	70	61	97	126	118	85	119	113
CGC-CGC	408	443	590	562	44	626	623	596	645	602	536	629	502	907	1135	780	523	609	656
CGC-CGG	238	263	83	112	44	59	62	120	77	127	55	61	82	245	243	195	185	170	173
CGC-CGU	218	241	268	297	44	336	332	279	352	304	300	339	274	255	212	255	272	280	305
CGC-CUA	144	164	339	293	44	305	304	293	273	298	266	306	298	225	204	242	282	299	264
CGC-CUC	418	453	662	626	44	734	713	667	721	663	659	713	499	577	722	488	417	526	509
CGC-CUG	288	313	460	693	44	649	672	662	585	781	552	674	484	1341	1580	1174	633	829	801
CGC-CUU	150	170	420	476	44	500	502	456	504	429	488	505	452	251	239	262	199	244	269
CGC-GAA	111	126	446	327	44	406	428	331	394	347	362	426	334	227	202	224	124	231	232
CGC-GAC	97	111	218	197	44	220	202	203	186	221	174	209	172	312	384	275	96	167	172
CGC-GAG	84	96	272	314	44	337	337	302	351	345	285	346	242	507	702	405	216	298	238
CGC-GAU	168	189	745	870	44	956	965	884	935	887	856	974	739	273	267	260	211	280	265
CGC-GCA	29	34	58	52	44	75	93	51	61	45	55	81	51	36	20	31	27	32	39
CGC-GCC	204	227	593	550	44	609	606	540	537	650	496	614	469	756	895	639	304	459	447
CGC-GCG	18	22	58	56	44	71	83	51	95	61	75	88	56	40	48	25	14	28	38
CGC-GCU	61	73	205	218	44	197	201	190	217	193	191	216	180	245	207	214	130	195	186
CGC-GGA	34	40	56	24	44	49	46	30	62	33	32	47	44	101	80	90	68	88	91
CGC-GGC	156	175	329	346	44	357	360	309	349	364	266	357	284	553	809	445	327	359	341
CGC-GGG	120	138	113	107	44	113	118	105	131	120	104	117	89	164	196	168	139	195	192
CGC-GGU	87	99	252	278	44	292	285	280	281	281	244	292	241	149	98	153	206	177	205
CGC-GUA	8	11	28	28	44	32	28	31	29	29	30	28	50	25	26	36	30	20	20
CGC-GUC	151	171	209	254	44	270	271	234	243	275	244	274	193	211	293	195	97	177	158
CGC-GUG	33	39	157	221	44	236	241	210	240	216	173	241	179	233	265	175	116	120	130
CGC-GUU	87	99	141	148	44	163	169	147	159	152	158	175	157	168	139	148	97	134	141
CGC-UAA	30	36	40	42	44	47	47	36	44	39	46	50	35	48	40	22	20	30	35
CGC-UAC	227	252	589	523	44	539	536	533	568	545	519	541	437	965	1051	831	758	745	737
CGC-UAG	16	20	41	36	44	44	42	34	42	33	43	41	32	55	63	53	34	31	43
CGC-UAU	630	682	558	706	44	767	757	669	721	676	656	763	578	456	352	444	375	578	616
CGC-UCA	113	128	132	97	44	98	101	101	105	90	90	99	87	77	45	84	100	127	110
CGC-UCC	203	226	290	286	44	283	293	293	288	319	263	304	219	515	617	495	442	499	507
CGC-UCG	113	128	95	88	44	94	92	71	96	91	78	93	73	250	261	204	148	215	207
CGC-UCU	191	214	172	130	44	140	136	150	157	124	133	136	142	318	254	310	259	300	288
CGC-UGA	5	7	15	13	44	9	8	14	6	9	11	6	11	41	38	43	24	28	29
CGC-UGC	54	64	172	151	44	141	142	162	151	165	116	134	121	270	328	221	146	149	169
CGC-UGG	389	421	562	592	44	645	673	591	625	582	558	674	485	773	837	716	568	628	675
CGC-UGU	157	176	187	216	44	243	245	214	252	210	229	244	198	152	140	152	145	158	156
CGC-UUA	466	500	353	146	44	183	180	168	193	161	140	182	161	73	73	62	179	135	191
CGC-UUC	122	141	169	265	44	274	293	270	263	260	232	287	195	486	591	441	362	457	428
CGC-UUG	307	338	359	481	44	564	574	456	588	461	490	581	441	596	481	595	580	641	657
CGC-UUU	475	506	660	720	44	809	809	691	794	732	722	808	629	858	812	712	623	761	776
CGG-AAA	313	340	52	44	44	46	42	50	43	44	42	43	35	112	76	61	49	68	103
CGG-AAC	110	124	45	40	44	32	47	42	50	30	31	49	22	27	36	43	32	42	74
CGG-AAG	86	98	36	43	44	33	33	30	24	37	26	34	25	71	64	63	48	59	72
CGG-AAU	320	347	85	58	44	52	51	57	60	51	49	53	41	55	34	45	45	76	72
CGG-ACA	195	217	47	69	44	54	56	73	82	64	57	57	54	28	23	27	39	44	66
CGG-ACC	11	13	5	28	44	4	1	39	4	34	16	2	6	8	12	2	40	11	26
CGG-ACG	148	169	64	61	44	82	91	62	67	60	64	93	30	83	69	72	44	82	92
CGG-ACU	231	255	29	22	44	18	36	25	19	19	16	30	25	33	42	29	39	52	87
CGG-AGA	16	20	8	4	44	1	4	7	3	5	2	5	3	17	16	16	16	19	19
CGG-AGC	48	57	25	28	44	23	23	32	22	27	26	22	23	80	60	76	41	42	75
CGG-AGG	14	17	14	7	44	5	7	16	2	5	4	7	4	21	16	14	14	13	26
CGG-AGU	159	179	33	34	44	29	25	33	32	35	30	25	26	33	26	39	30	41	41
CGG-AUA	47	56	25	23	44	14	13	19	17	21	19	17	15	32	21	33	34	38	49
CGG-AUC	227	252	76	86	44	106	111	86	90	89	80	116	65	461	429	432	352	652	625
CGG-AUG	499	534	246	205	44	204	206	227	206	201	210	212	174	180	132	171	198	264	305
CGG-AUU	1191	1217	381	381	44	393	383	378	434	352	387	397	321	281	219	285	350	375	450
CGG-CAA	731	774	505	509	44	541	556	558	551	549	489	553	493	638	570	616	658	746	828
CGG-CAC	38	45	141	88	44	77	82	94	83	73	60	79	56	123	124	106	93	101	111
CGG-CAG	221	246	616	535	44	554	562	556	551	562	493	555	440	961	1024	945	786	807	842
CGG-CAU	173	195	100	88	44	86	86	81	100	86	69	88	81	109	82	90	106	127	121
CGG-CCA	127	147	116	97	44	98	106	107	103	105	88	110	80	77	105	77	76	50	58
CGG-CCC	210	232	19	80	44	20	20	71	8	78	29	15	17	347	424	304	161	256	248
CGG-CCG	192	215	25	74	44	64	61	82	67	100	56	59	48	27	74	5	52	20	18
CGG-CCU	154	173	73	73	44	83	84	74	75	77	59	91	59	210	200	179	155	177	172
CGG-CGA	228	253	209	209	44	241	236	212	247	196	211	235	190	168	155	174	132	192	231
CGG-CGC	106	121	265	299	44	253	265	306	255	348	240	273	229	476	561	379	299	358	351
CGG-CGG	524	555	352	386	44	463	477	394	401	442	382	475	327	670	753	614	491	530	555
CGG-CGU	79	91	110	102	44	143	141	121	125	103	108	142	106	120	98	102	144	134	123
CGG-CUA	103	117	174	149	44	130	151	131	159	152	134	153	118	134	150	138	215	184	195
CGG-CUC	196	220	206	221	44	212	210	214	208	192	202	211	169	242	253	212	140	181	199
CGG-CUG	291	316	494	419	44	454	449	428	438	450	370	451	327	1334	1589	1211	737	907	922
CGG-CUU	144	164	144	125	44	75	85	115	78	127	78	80	105	118	161	131	138	134	151
CGG-GAA	923	951	364	499	44	550	555	502	525	508	487	567	453	660	582	605	627	784	845
CGG-GAC	165	185	117	150	44	146	146	146	144	131	136	147	99	198	261	164	126	132	197
CGG-GAG	312	339	313	362	44	318	326	375	344	363	286	334	243	914	1051	807	728	763	889
CGG-GAU	744	785	459	397	44	441	426	421	417	419	386	437	347	1090	933	1013	1081	1391	1506
CGG-GCA	208	229	327	344	44	372	363	345	370	364	329	377	349	283	243	284	270	251	299
CGG-GCC	960	994	28	178	44	69	48	199	43	215	64	50	26	910	997	813	624	807	813
CGG-GCG	269	289	312	282	44	300	316	275	303	297	278	305	206	381	467	335	359	483	507
CGG-GCU	379	410	102	109	44	94	93	103	122	112	71	96	102	447	351	457	505	522	594
CGG-GGA	301	328	151	237	44	199	209	230	207	210	195	208	214	280	247	255	229	289	416
CGG-GGC	507	541	218	314	44	346	347	350	310	365	312	346	237	508	541	443	337	512	484
CGG-GGG	417	451	393	283	44	290	304	270	278	300	285	296	249	418	418	378	357	485	554
CGG-GGU	293	319	159	214	44	224	227	214	220	230	212	237	191	141	87	136	265	277	317
CGG-GUA	142	162	177	208	44	210	210	220	199	214	178	214	223	235	184	214	344	348	330
CGG-GUC	345	374	260	248	44	274	267	262	257	258	235	275	177	245	257	214	216	281	354
CGG-GUG	556	593	723	633	44	739	731	628	702	649	655	725	458	1371	1320	1279	1133	1461	1453
CGG-GUU	492	531	276	209	44	228	231	206	198	206	175	227	186	332	291	354	363	363	440
CGG-UAA	8	11	8	3	44	5	6	5	4	4	5	5	3	7	4	4	8	15	14
CGG-UAC	30	35	52	42	44	22	27	27	34	37	28	28	27	57	70	58	41	45	64
CGG-UAG	4	5	3	5	44	4	4	4	5	2	2	4	7	12	18	14	9	8	11
CGG-UAU	165	184	80	63	44	50	51	49	55	70	37	51	47	63	49	61	62	90	129
CGG-UCA	68	80	33	17	44	8	9	19	20	17	12	9	12	32	9	28	33	38	39
CGG-UCC	1	2	0	12	44	2	1	21	3	18	4	1	3	4	7	2	16	4	9
CGG-UCG	54	64	35	18	44	7	6	12	10	11	9	10	18	72	63	75	42	59	60
CGG-UCU	96	110	41	14	44	16	16	24	18	15	15	14	21	53	35	45	49	77	83
CGG-UGA	6	8	9	6	44	2	1	6	6	6	4	1	3	14	9	21	12	21	12
CGG-UGC	19	23	41	16	44	9	8	16	12	22	12	11	7	38	25	37	16	34	33
CGG-UGG	103	118	122	75	44	67	67	71	93	79	59	61	68	131	149	132	92	109	128
CGG-UGU	34	40	27	24	44	29	26	29	28	25	19	26	22	40	19	22	22	26	41
CGG-UUA	319	346	147	78	44	84	87	91	102	78	76	96	90	39	15	36	98	119	141
CGG-UUC	102	116	68	45	44	54	57	58	56	45	39	57	33	91	86	84	71	106	133
CGG-UUG	284	308	236	187	44	210	218	213	217	191	177	211	156	364	228	331	433	579	619
CGG-UUU	524	554	314	185	44	222	218	177	209	201	173	219	161	250	186	226	254	317	406
CGU-AAA	234	260	146	69	44	80	81	77	90	79	67	79	74	54	18	26	97	99	114
CGU-AAC	94	109	119	57	44	47	49	49	61	53	52	53	53	35	33	42	108	112	108
CGU-AAG	81	93	93	64	44	72	75	73	77	73	63	81	60	52	49	52	118	122	124
CGU-AAU	165	184	108	52	44	73	69	67	76	49	68	78	58	12	6	13	53	68	76
CGU-ACA	17	20	34	33	44	27	32	44	38	24	31	32	36	10	7	9	44	32	39
CGU-ACC	146	166	221	201	44	180	197	189	217	164	175	195	162	174	96	167	315	354	370
CGU-ACG	3	4	41	39	44	61	60	46	67	30	54	64	46	8	15	12	30	26	27
CGU-ACU	44	52	66	36	44	34	38	34	39	45	38	41	43	38	20	37	78	95	79
CGU-AGA	19	24	18	1	44	5	3	9	7	3	2	6	1	8	9	6	15	19	21
CGU-AGC	35	41	87	51	44	51	56	48	57	52	49	55	45	58	34	67	118	136	136
CGU-AGG	10	12	17	13	44	7	5	9	4	8	5	5	4	34	50	28	24	18	26
CGU-AGU	65	76	61	52	44	50	54	46	53	46	44	51	36	10	22	6	38	34	36
CGU-AUA	8	10	6	6	44	5	3	4	3	5	4	3	2	7	17	4	11	8	7
CGU-AUC	53	63	106	82	44	78	73	83	95	79	59	76	62	109	65	99	162	157	123
CGU-AUG	18	22	43	42	44	45	43	46	40	39	38	43	40	33	36	53	81	119	111
CGU-AUU	76	88	248	144	44	150	160	159	176	144	138	160	179	59	31	68	197	162	187
CGU-CAA	398	429	212	264	44	296	291	291	289	255	245	290	242	163	63	113	194	236	282
CGU-CAC	86	98	65	83	44	91	87	83	93	83	86	86	78	68	73	72	97	94	106
CGU-CAG	195	217	218	199	44	216	218	216	225	219	179	230	198	256	194	249	333	376	421
CGU-CAU	147	167	78	86	44	86	87	78	77	68	81	80	72	46	11	57	90	118	127
CGU-CCA	78	90	59	76	44	56	60	69	77	69	55	61	72	67	35	62	61	75	103
CGU-CCC	244	271	234	384	44	458	461	424	445	385	420	454	338	231	213	211	178	202	232
CGU-CCG	62	73	121	100	44	126	135	110	134	92	97	139	75	128	117	113	123	163	187
CGU-CCU	104	118	102	159	44	138	147	148	173	147	127	144	148	160	98	152	134	150	173
CGU-CGA	20	25	10	17	44	12	20	27	29	13	12	18	19	31	24	35	43	55	55
CGU-CGC	64	75	236	243	44	270	261	237	280	237	246	267	225	283	210	293	250	315	357
CGU-CGG	44	52	48	48	44	40	39	54	46	39	37	50	50	135	88	146	104	155	187
CGU-CGU	66	77	108	121	44	133	131	118	166	110	117	130	103	93	67	106	184	179	327
CGU-CUA	62	73	41	46	44	57	52	61	68	57	49	54	53	49	39	52	93	115	98
CGU-CUC	165	185	92	135	44	159	178	155	204	140	145	173	161	143	108	164	154	142	162
CGU-CUG	146	166	184	189	44	177	185	174	191	190	166	192	163	412	337	392	412	433	490
CGU-CUU	116	132	124	131	44	120	123	142	129	144	110	129	169	90	87	82	133	119	147
CGU-GAA	170	190	183	252	44	270	279	264	292	223	248	283	207	48	18	57	111	146	162
CGU-GAC	109	123	99	102	44	110	122	89	120	103	93	128	67	57	27	64	63	62	93
CGU-GAG	98	113	160	188	44	228	237	230	221	186	192	231	154	98	58	101	188	190	226
CGU-GAU	191	214	120	132	44	148	154	129	135	134	122	148	82	15	9	25	73	79	90
CGU-GCA	25	31	59	50	44	36	46	41	50	41	45	43	58	21	26	18	31	29	39
CGU-GCC	76	88	592	630	44	754	763	627	744	595	705	767	568	207	159	236	339	404	459
CGU-GCG	14	18	101	64	44	86	76	59	88	55	65	77	51	25	23	36	29	46	60
CGU-GCU	64	75	179	167	44	187	177	156	182	153	169	183	162	85	42	92	225	198	218
CGU-GGA	45	54	22	23	44	20	25	30	29	21	15	20	21	33	38	34	51	80	87
CGU-GGC	106	120	218	169	44	190	186	149	181	185	161	198	123	126	100	158	137	214	205
CGU-GGG	61	72	104	41	44	46	52	43	59	44	46	55	42	104	55	85	98	155	187
CGU-GGU	58	69	102	101	44	94	90	99	104	86	77	93	76	22	29	39	78	65	79
CGU-GUA	21	26	30	22	44	20	17	17	22	18	14	22	23	30	12	17	29	24	20
CGU-GUC	94	109	82	137	44	150	142	140	167	144	135	139	116	52	57	64	99	111	128
CGU-GUG	60	71	91	106	44	119	125	142	133	108	117	123	83	86	47	114	117	124	152
CGU-GUU	94	108	103	90	44	91	86	91	97	74	88	92	99	56	52	67	110	96	101
CGU-UAA	35	41	15	10	44	20	19	15	20	15	14	22	22	7	3	5	11	18	22
CGU-UAC	116	133	104	80	44	76	79	74	76	79	60	76	89	112	61	95	189	173	181
CGU-UAG	19	23	14	14	44	22	21	18	19	14	14	18	15	19	10	20	16	23	22
CGU-UAU	240	266	91	75	44	86	90	87	105	79	90	93	79	54	34	56	122	147	156
CGU-UCA	73	85	23	32	44	38	39	34	47	35	24	40	37	19	17	25	37	42	65
CGU-UCC	159	179	79	95	44	96	103	102	109	106	100	102	89	175	110	133	183	275	274
CGU-UCG	36	42	31	31	44	49	51	20	48	30	27	54	39	62	53	63	55	107	154
CGU-UCU	118	135	62	71	44	82	80	60	79	67	71	86	71	123	113	131	206	228	266
CGU-UGA	5	6	14	7	44	8	6	10	8	7	6	6	3	13	22	17	13	20	21
CGU-UGC	43	51	62	36	44	30	30	38	39	42	23	34	33	72	76	53	59	61	57
CGU-UGG	233	258	172	194	44	203	188	196	198	187	181	191	181	243	155	222	293	378	439
CGU-UGU	50	59	29	29	44	32	38	34	56	34	28	38	27	24	23	26	56	82	87
CGU-UUA	343	373	120	102	44	115	113	85	113	90	96	111	85	28	15	30	69	51	72
CGU-UUC	60	71	46	71	44	77	72	84	52	67	56	75	56	90	99	105	96	131	167
CGU-UUG	195	218	146	163	44	203	188	190	183	163	166	196	158	240	142	240	332	395	460
CGU-UUU	202	225	145	170	44	195	194	174	188	185	149	190	145	186	138	172	226	247	276
CUA-AAA	306	333	195	132	44	145	151	139	175	131	103	156	154	94	100	120	127	179	222
CUA-AAC	129	149	155	54	44	38	35	61	47	49	31	39	43	81	81	87	102	89	94
CUA-AAG	118	135	131	106	44	122	104	140	138	129	78	113	163	89	100	110	119	104	135
CUA-AAU	181	204	94	78	44	71	69	65	75	81	49	78	94	27	35	33	68	85	91
CUA-ACA	117	133	69	56	44	66	62	60	61	64	49	61	73	35	32	31	52	47	64
CUA-ACC	290	315	205	143	44	132	124	123	132	130	112	131	104	203	163	187	276	251	251
CUA-ACG	117	133	157	152	44	156	154	141	163	137	126	153	103	68	80	77	114	132	143
CUA-ACU	163	182	52	48	44	38	38	39	34	54	33	43	52	49	57	59	66	92	92
CUA-AGA	51	61	13	15	44	28	25	16	16	18	11	33	15	21	25	21	26	30	28
CUA-AGC	51	61	77	55	44	36	28	39	62	50	41	33	52	80	105	91	97	103	75
CUA-AGG	27	32	30	37	44	21	18	42	30	30	18	18	23	33	40	45	38	43	44
CUA-AGU	118	135	71	52	44	53	49	44	102	71	41	52	63	23	22	41	59	53	64
CUA-AUA	32	38	5	17	44	7	12	10	9	13	4	18	11	6	6	3	12	8	16
CUA-AUC	140	159	61	70	44	67	57	64	55	70	50	61	86	107	116	116	137	149	154
CUA-AUG	95	109	109	108	44	90	96	130	139	111	89	93	133	66	76	64	80	85	82
CUA-AUU	408	444	166	169	44	151	145	152	157	178	146	143	262	56	66	65	107	100	109
CUA-CAA	212	236	256	185	44	206	219	177	222	149	186	219	217	157	102	182	257	441	380
CUA-CAC	31	37	91	50	44	55	58	53	55	44	44	64	54	72	35	81	119	119	131
CUA-CAG	113	128	400	205	44	202	194	223	194	203	178	202	201	259	204	256	319	471	437
CUA-CAU	59	70	36	39	44	32	34	33	27	53	25	35	38	26	14	17	48	80	65
CUA-CCA	65	76	68	61	44	70	63	81	79	65	61	68	56	21	35	13	49	46	50
CUA-CCC	245	272	238	249	44	284	255	250	267	236	238	264	148	122	87	146	256	277	292
CUA-CCG	90	102	196	189	44	182	188	183	189	191	177	186	129	69	54	94	297	194	252
CUA-CCU	89	101	71	56	44	54	55	62	65	59	56	57	73	47	48	68	156	106	99
CUA-CGA	41	49	47	35	44	27	37	38	42	40	30	32	35	15	21	29	55	76	81
CUA-CGC	68	80	166	124	44	157	158	117	165	118	144	154	95	93	91	116	164	188	193
CUA-CGG	93	107	285	232	44	263	254	241	270	227	224	262	173	135	85	106	237	242	277
CUA-CGU	30	35	44	39	44	32	35	34	47	44	40	39	40	33	26	33	46	60	45
CUA-CUA	56	66	63	41	44	51	44	43	52	42	51	44	42	16	10	8	31	49	37
CUA-CUC	161	181	154	110	44	131	132	123	121	118	102	130	105	56	48	59	114	134	124
CUA-CUG	131	151	348	359	44	359	331	342	331	316	317	353	285	147	118	189	341	366	359
CUA-CUU	77	89	60	48	44	46	43	41	74	45	37	44	66	22	31	19	51	64	61
CUA-GAA	663	697	502	394	44	487	487	407	471	394	388	498	427	303	262	276	642	829	680
CUA-GAC	211	235	277	123	44	137	135	140	140	128	104	142	127	117	151	102	152	154	149
CUA-GAG	448	484	749	659	44	731	715	619	761	637	575	740	577	371	380	398	613	723	651
CUA-GAU	414	449	351	189	44	190	191	188	191	204	152	193	231	109	156	83	254	324	225
CUA-GCA	151	171	233	152	44	181	172	143	168	139	126	170	159	48	79	60	155	152	131
CUA-GCC	423	458	337	271	44	289	290	255	317	271	248	301	199	270	259	232	395	444	409
CUA-GCG	140	159	355	253	44	339	322	262	337	248	277	319	225	84	108	69	180	217	265
CUA-GCU	231	255	132	94	44	102	122	122	116	96	82	132	140	89	125	100	236	215	209
CUA-GGA	114	129	127	120	44	135	124	126	131	127	79	124	135	48	61	55	145	143	112
CUA-GGC	108	122	244	152	44	156	149	145	159	142	131	155	143	92	135	86	214	166	142
CUA-GGG	191	214	450	361	44	358	340	369	373	348	286	345	310	155	180	142	402	291	273
CUA-GGU	109	123	99	80	44	72	71	68	93	78	50	77	96	31	48	38	127	80	86
CUA-GUA	50	59	66	34	44	41	37	34	42	36	29	41	48	19	24	6	39	48	30
CUA-GUC	233	259	104	70	44	70	67	77	90	80	68	63	86	51	58	32	52	74	92
CUA-GUG	183	206	336	273	44	308	299	264	316	284	241	296	309	76	106	63	121	212	162
CUA-GUU	210	231	81	50	44	62	49	40	62	60	39	64	87	32	48	24	42	56	37
CUA-UAA	6	8	6	5	44	11	9	5	7	2	4	9	4	7	2	9	3	8	5
CUA-UAC	37	43	60	39	44	41	35	45	44	47	31	35	34	28	42	43	32	51	51
CUA-UAG	5	6	5	7	44	10	14	10	9	10	8	13	7	9	3	5	9	8	5
CUA-UAU	63	74	22	19	44	21	19	26	19	17	13	17	17	15	17	10	19	47	26
CUA-UCA	57	68	34	24	44	30	32	33	35	22	23	36	26	14	9	18	32	39	46
CUA-UCC	167	187	85	64	44	65	69	68	64	60	52	74	42	135	68	127	120	142	141
CUA-UCG	74	87	123	67	44	71	60	74	78	83	74	67	70	87	67	91	111	144	133
CUA-UCU	130	150	66	24	44	36	41	31	42	26	21	36	31	74	61	72	91	103	116
CUA-UGA	16	19	16	11	44	13	10	11	15	15	11	14	9	10	12	11	7	16	13
CUA-UGC	18	22	36	27	44	9	12	19	20	30	10	13	18	17	15	22	25	29	16
CUA-UGG	82	94	145	86	44	92	89	103	100	77	95	93	78	63	53	66	74	115	103
CUA-UGU	31	37	22	17	44	29	27	16	18	14	28	30	19	22	24	15	21	27	23
CUA-UUA	186	210	99	47	44	66	76	57	80	50	55	74	65	6	8	4	29	38	36
CUA-UUC	97	112	79	58	44	36	47	46	56	51	44	43	46	73	57	68	79	117	120
CUA-UUG	215	238	251	289	44	308	308	278	280	286	269	309	273	157	126	154	229	306	304
CUA-UUU	301	327	242	162	44	142	147	157	162	160	119	158	141	105	111	78	164	215	190
CUC-AAA	788	815	543	442	44	462	466	439	494	438	404	474	432	400	408	390	365	534	543
CUC-AAC	487	524	554	502	44	535	547	526	544	518	474	561	480	925	1066	840	560	681	670
CUC-AAG	588	629	590	803	44	897	900	781	893	826	794	912	610	912	931	748	615	733	831
CUC-AAU	725	773	505	728	44	822	786	713	832	720	717	810	613	340	246	314	411	460	514
CUC-ACA	138	158	142	173	44	191	183	167	173	156	153	182	183	49	36	65	83	102	116
CUC-ACC	696	737	844	765	44	880	896	768	861	851	761	893	546	1161	1193	1129	941	1306	1329
CUC-ACG	182	204	274	301	44	327	332	273	330	278	319	338	210	181	159	136	133	201	222
CUC-ACU	189	213	195	199	44	180	180	203	218	168	190	192	208	171	137	161	179	253	238
CUC-AGA	93	107	35	27	44	31	34	36	32	28	18	34	25	68	51	55	62	66	67
CUC-AGC	356	385	537	472	44	535	501	486	502	494	438	492	386	918	1032	857	574	872	736
CUC-AGG	57	68	71	101	44	69	58	115	68	101	54	65	67	181	163	125	83	82	114
CUC-AGU	574	621	467	568	44	641	655	589	634	572	583	660	500	153	99	167	354	375	462
CUC-AUA	31	37	20	15	44	11	15	23	18	16	11	16	21	18	16	14	7	11	12
CUC-AUC	211	233	325	286	44	229	245	294	255	274	226	260	224	579	669	541	256	285	334
CUC-AUG	206	228	246	278	44	310	300	273	310	272	248	307	227	208	181	202	194	208	239
CUC-AUU	399	429	804	731	44	774	774	783	798	737	666	781	647	292	267	293	180	201	235
CUC-CAA	925	961	291	361	44	398	404	366	452	363	380	403	349	212	170	183	154	168	182
CUC-CAC	243	269	205	298	44	280	286	297	276	273	259	275	243	202	226	177	133	145	206
CUC-CAG	836	894	273	301	44	219	216	304	279	303	198	218	233	339	395	303	277	308	398
CUC-CAU	422	456	189	257	44	281	274	289	286	275	269	265	231	102	91	103	134	134	170
CUC-CCA	138	158	43	42	44	27	21	55	48	40	29	24	27	48	46	40	41	53	50
CUC-CCC	414	448	270	274	44	308	311	274	331	293	273	320	257	221	263	192	173	172	225
CUC-CCG	123	142	47	48	44	23	23	38	37	39	38	29	31	42	59	47	76	70	87
CUC-CCU	122	141	97	118	44	128	126	115	133	113	84	126	111	94	107	83	111	105	122
CUC-CGA	128	148	29	17	44	22	15	18	25	20	16	16	18	32	30	28	29	43	46
CUC-CGC	221	246	161	163	44	158	165	156	183	151	150	171	145	158	197	154	125	131	174
CUC-CGG	299	325	56	34	44	17	17	33	12	46	18	19	19	54	70	61	72	90	91
CUC-CGU	103	117	71	60	44	55	59	71	56	66	66	56	56	79	54	52	51	54	82
CUC-CUA	161	180	198	240	44	251	257	272	244	238	220	250	263	73	75	62	110	113	111
CUC-CUC	515	546	305	470	44	521	520	503	553	458	487	535	365	223	362	204	211	209	250
CUC-CUG	450	485	331	543	44	440	436	630	447	569	443	445	364	444	550	361	405	398	450
CUC-CUU	151	171	202	327	44	306	311	321	329	307	296	309	275	69	79	67	77	80	103
CUC-GAA	368	398	347	373	44	476	504	341	458	365	420	506	269	82	94	72	71	200	188
CUC-GAC	166	186	181	235	44	229	220	216	263	238	219	219	185	234	297	189	115	201	188
CUC-GAG	87	99	215	206	44	209	213	183	152	219	192	210	93	127	206	91	106	171	133
CUC-GAU	380	413	434	597	44	714	715	584	696	587	621	722	448	191	222	154	169	322	272
CUC-GCA	77	89	100	89	44	105	107	70	126	83	96	107	66	17	16	14	27	41	34
CUC-GCC	330	360	236	300	44	402	384	327	371	343	336	387	203	202	279	175	110	259	219
CUC-GCG	57	68	90	75	44	95	105	80	114	97	101	107	49	23	27	19	16	51	37
CUC-GCU	172	192	125	123	44	149	151	157	177	140	138	151	104	65	59	60	28	85	135
CUC-GGA	159	177	54	66	44	61	56	74	75	68	64	60	67	39	41	43	51	99	105
CUC-GGC	255	280	200	225	44	343	323	234	309	276	276	336	189	234	325	211	186	288	251
CUC-GGG	120	137	77	86	44	76	78	86	48	101	82	77	34	47	53	35	95	186	206
CUC-GGU	241	266	136	194	44	243	245	243	236	208	205	245	172	43	34	58	134	109	146
CUC-GUA	35	41	39	36	44	42	41	25	49	29	45	46	32	9	17	7	14	25	18
CUC-GUC	198	222	117	137	44	176	170	162	183	144	147	172	78	76	93	61	25	71	86
CUC-GUG	163	183	207	192	44	318	309	198	341	206	288	305	130	56	65	54	27	76	80
CUC-GUU	159	178	102	107	44	114	119	125	134	113	116	118	98	37	50	46	26	52	43
CUC-UAA	30	35	24	22	44	27	29	19	29	16	22	28	18	12	12	11	14	24	17
CUC-UAC	307	336	544	559	44	617	611	562	590	579	550	629	420	854	1031	791	610	769	751
CUC-UAG	30	35	35	39	44	41	33	44	40	32	37	32	29	36	43	28	41	31	34
CUC-UAU	763	802	313	574	44	646	634	567	637	595	550	642	478	332	266	309	313	376	405
CUC-UCA	170	190	142	145	44	141	138	136	161	140	153	140	137	70	57	73	86	102	130
CUC-UCC	256	281	231	333	44	371	364	351	371	321	349	360	241	593	630	569	419	532	631
CUC-UCG	143	162	215	197	44	220	231	190	252	203	209	231	130	287	325	238	194	346	341
CUC-UCU	200	224	150	150	44	163	165	148	169	137	152	178	143	229	207	230	226	272	237
CUC-UGA	10	12	6	2	44	2	1	4	3	0	0	3	4	27	21	25	17	17	13
CUC-UGC	87	99	121	148	44	152	149	144	152	138	139	155	115	257	317	248	117	144	164
CUC-UGG	487	524	283	397	44	417	424	401	435	388	377	429	350	562	603	515	444	489	545
CUC-UGU	238	264	101	180	44	201	201	191	213	169	182	196	148	124	118	128	166	192	202
CUC-UUA	437	472	150	121	44	114	114	123	132	120	139	113	103	52	45	42	71	86	91
CUC-UUC	112	127	91	181	44	215	205	213	210	180	182	213	156	307	376	272	175	249	272
CUC-UUG	453	488	325	512	44	625	658	507	670	480	586	670	367	577	609	551	453	492	490
CUC-UUU	444	478	565	951	44	1099	1108	995	1132	975	1006	1100	779	298	302	253	282	264	310
CUG-AAA	507	541	322	323	44	359	355	299	379	324	321	365	269	421	309	375	393	594	596
CUG-AAC	197	220	284	162	44	181	186	163	213	188	149	193	119	429	317	380	289	475	530
CUG-AAG	333	363	338	318	44	382	397	340	330	309	306	402	225	564	553	542	447	576	622
CUG-AAU	528	558	351	300	44	346	348	302	322	295	300	349	235	208	108	191	315	497	521
CUG-ACA	185	209	156	198	44	234	204	208	236	197	209	202	220	172	144	142	172	215	195
CUG-ACC	481	518	472	432	44	460	461	428	423	449	377	466	307	782	682	661	562	747	766
CUG-ACG	271	293	303	463	44	530	536	470	570	483	500	537	342	551	549	531	391	695	698
CUG-ACU	325	357	132	130	44	128	119	120	119	125	104	121	119	178	153	163	223	283	336
CUG-AGA	69	80	29	27	44	19	24	30	17	22	15	24	15	105	83	98	77	78	101
CUG-AGC	176	199	325	232	44	252	248	263	228	260	227	255	174	594	658	575	428	582	517
CUG-AGG	45	54	57	74	44	48	52	87	55	78	45	56	41	169	162	152	145	109	95
CUG-AGU	445	479	412	398	44	421	440	405	470	357	370	449	285	133	120	145	285	326	367
CUG-AUA	29	34	31	29	44	26	25	24	31	31	24	22	25	47	33	34	46	39	51
CUG-AUC	432	469	372	318	44	437	451	331	418	328	366	444	201	1107	997	990	694	1364	1190
CUG-AUG	398	428	470	551	44	589	560	549	597	538	513	575	360	707	693	686	631	841	867
CUG-AUU	1210	1235	798	987	44	1117	1100	932	1176	968	1018	1120	717	491	385	481	705	786	909
CUG-CAA	656	692	992	1041	44	1259	1224	1123	1242	1068	1123	1241	866	1122	959	1078	1016	1271	1343
CUG-CAC	126	145	372	254	44	304	293	258	291	291	264	294	219	589	654	520	372	555	513
CUG-CAG	41	49	234	317	44	214	213	343	89	428	151	232	242	1671	1995	1429	1029	795	850
CUG-CAU	156	175	180	188	44	218	220	176	213	180	179	224	153	219	162	211	236	305	320
CUG-CCA	162	181	245	219	44	210	218	202	200	224	179	228	185	166	189	201	158	223	240
CUG-CCC	363	393	541	692	44	753	747	684	731	738	662	740	528	1253	1440	1107	561	891	822
CUG-CCG	114	130	459	377	44	472	458	388	395	434	377	456	323	944	1108	829	574	698	669
CUG-CCU	163	182	165	217	44	201	209	200	210	208	171	217	178	374	358	363	339	300	357
CUG-CGA	138	158	268	229	44	245	267	254	286	226	229	265	205	260	193	264	194	271	256
CUG-CGC	245	273	870	917	44	1001	985	933	882	995	835	999	755	1546	1829	1357	880	1112	1015
CUG-CGG	386	419	891	1130	44	1177	1174	1137	1114	1117	1049	1172	921	1323	1496	1202	910	1083	1198
CUG-CGU	110	124	240	257	44	257	260	237	274	248	225	261	224	224	149	253	279	311	308
CUG-CUA	111	126	308	185	44	166	172	159	184	165	152	172	151	115	145	108	263	289	256
CUG-CUC	259	284	432	496	44	546	537	520	532	531	473	543	346	866	879	785	564	797	816
CUG-CUG	343	373	1204	1148	44	1222	1243	1099	1143	1246	1086	1219	846	3035	3061	2837	1994	2069	2141
CUG-CUU	136	157	167	190	44	180	185	201	188	213	154	193	204	238	249	244	288	229	231
CUG-GAA	873	918	321	472	44	436	439	479	396	440	399	438	332	1414	1247	1328	895	1201	1373
CUG-GAC	173	195	113	133	44	131	125	141	117	130	105	128	93	579	683	507	225	289	300
CUG-GAG	489	530	376	482	44	374	373	520	386	516	360	372	343	2175	2404	1997	1349	1464	1689
CUG-GAU	832	886	485	478	44	445	457	514	427	495	405	469	333	1431	1272	1433	1344	1585	1748
CUG-GCA	355	384	362	410	44	338	362	428	353	427	325	365	307	502	442	519	471	444	503
CUG-GCC	1180	1195	423	586	44	443	473	622	421	668	432	455	353	2561	3078	2263	1442	1577	1576
CUG-GCG	338	365	522	665	44	592	641	702	553	747	546	639	440	1067	1313	934	796	1134	1143
CUG-GCU	514	545	269	338	44	291	277	315	298	338	243	293	242	853	795	825	815	845	926
CUG-GGA	440	475	137	183	44	174	172	183	187	199	159	163	162	745	732	747	546	621	659
CUG-GGC	536	564	227	300	44	247	261	327	204	364	228	267	179	1253	1528	1129	523	836	734
CUG-GGG	687	721	561	543	44	494	478	555	438	585	453	484	366	1499	1551	1381	900	1146	1170
CUG-GGU	342	371	147	221	44	175	180	210	185	233	165	181	155	287	188	292	490	410	526
CUG-GUA	126	146	138	102	44	77	88	128	112	118	109	89	107	170	151	174	215	248	197
CUG-GUC	308	338	166	226	44	192	186	230	163	244	159	183	135	439	470	342	235	293	303
CUG-GUG	752	792	818	959	44	898	914	971	817	1010	846	931	618	2226	2428	2090	1613	1777	1836
CUG-GUU	444	477	183	182	44	147	154	186	149	190	139	152	142	378	343	357	368	299	397
CUG-UAA	12	15	15	15	44	7	11	13	8	12	7	11	13	19	14	14	22	26	23
CUG-UAC	46	55	288	134	44	155	163	137	167	134	125	162	129	257	227	239	203	222	244
CUG-UAG	7	9	13	12	44	16	19	13	13	16	12	18	17	23	35	26	25	24	20
CUG-UAU	154	173	124	113	44	117	117	130	151	124	83	123	87	184	125	192	154	208	248
CUG-UCA	58	69	62	45	44	54	48	50	40	48	45	48	43	48	37	59	58	70	89
CUG-UCC	131	151	134	103	44	99	88	118	87	82	87	92	57	197	167	185	107	170	191
CUG-UCG	54	64	158	127	44	140	152	122	132	133	106	144	92	245	245	224	202	287	283
CUG-UCU	143	162	103	72	44	78	79	76	66	77	58	72	67	212	160	176	198	242	256
CUG-UGA	7	9	10	11	44	14	8	7	8	8	13	7	11	18	12	13	17	17	16
CUG-UGC	31	37	185	115	44	105	121	101	103	108	107	118	103	160	150	161	89	104	93
CUG-UGG	194	216	504	410	44	452	440	407	437	411	354	445	327	543	515	526	437	500	526
CUG-UGU	58	69	148	144	44	152	136	142	150	147	129	142	122	100	86	98	121	137	160
CUG-UUA	332	361	230	94	44	101	100	112	92	107	74	97	105	39	35	56	154	160	150
CUG-UUC	157	176	148	91	44	72	89	92	85	99	51	84	62	460	411	452	244	457	423
CUG-UUG	427	465	579	596	44	611	611	588	628	640	522	621	513	1302	1146	1242	1229	1700	1749
CUG-UUU	521	550	604	319	44	366	384	292	387	347	295	389	308	840	771	779	788	899	1028
CUU-AAA	261	285	102	71	44	74	66	95	79	72	63	72	111	39	47	45	87	89	106
CUU-AAC	134	155	117	58	44	53	49	57	63	66	47	59	73	82	83	100	142	88	130
CUU-AAG	176	199	146	114	44	85	85	132	106	112	89	87	102	68	83	105	140	116	128
CUU-AAU	200	224	58	42	44	53	54	49	50	41	49	64	52	26	19	24	51	77	72
CUU-ACA	47	56	22	31	44	23	23	30	33	37	15	33	49	28	36	18	32	32	34
CUU-ACC	111	125	141	122	44	121	109	114	124	131	121	112	156	159	181	177	252	174	198
CUU-ACG	30	35	51	53	44	36	37	55	45	51	46	36	81	40	43	40	42	38	32
CUU-ACU	63	74	38	39	44	28	34	32	39	42	35	36	47	36	35	39	63	53	49
CUU-AGA	45	54	14	10	44	12	13	7	18	9	5	14	7	14	11	17	23	20	28
CUU-AGC	67	78	152	91	44	83	91	103	92	99	83	91	113	87	104	102	159	142	150
CUU-AGG	27	32	16	37	44	25	24	54	18	33	20	26	25	26	24	35	31	23	45
CUU-AGU	96	110	78	54	44	72	57	70	61	61	64	58	77	12	23	18	51	46	46
CUU-AUA	18	22	19	12	44	9	8	4	3	9	7	8	7	6	4	5	15	4	6
CUU-AUC	45	53	69	49	44	38	26	49	28	47	24	30	52	100	113	112	79	63	72
[truncated: 1,906 more rows]

## Sheet: Table S3
Table S3 The most frequent (mf) and least frequent (lf) 3’-context of start codon (AUG) and 5'-context sequences of stop codons (UAA, UAG and UGA) in the cyanobacterial species studied.
	Pseudocalidococcus BACA0444	Pseudocalidococcus PCC 6312	Parathermosynechococcus PCC 6715	Thermosynechococcus NK55	Thermosynechococcus E542	Thermosynechococcus CL-1	Thermosynechococcus TA-1	Thermosynechococcus BP-1	Thermosynechococcus HN-54	Thermosynechococcus KatS	Thermosynechococcus M55	Thermosynechococcus PP45	Thermosynechococcus Uc	Thermostichus JA-2-3Ba	Thermostichus JA-3-3Ab	Thermostichus M44	Thermostichus MAXBIN	Thermostichus Nb3U1	Thermostichus Rupite
(AUG)mf	GCC	GCC	GUG	GUG	GUG	GUG	GUG	GUG	GUG	GUG	GUG	GUG	GUG	GCC	GCC	GCC	GCC	GUG	GUG
(AUG)lf	UGA	UGA	UAA	UAA UGA	UGA	UGA	UGA	UGA	UGA	UGA	UGA	UGA	UAA UGA	UAA	UGA	UAA UGA	UAA UAG UGA	UGA	UAG
(UAA)mf	GCC	CCC	CCC	GCC	GCC	GCC	GCC	GCC	GCC	GCC	GCC	GCC	GCC	CGC	CGC	AGC	CCC GGC	GCC	CCC
(UAA)lf	AUA	ACG	CGA	ACG	AGG AUA AUU GCG UCA UCG	AGG AUA	AUA	AUA	ACG AGA	ACG AUA	AUA CCG GUA	AGG AUA	AUA	ACA	AUA GUA	AGG GCG UAU	UGC	GUA UGC	UGC
(UAG)mf	GCC	CCC	CCC GCG	GCC	GCC	GCC	CCC	CCC	CCC	CCC	GCC	CCC	GCC	GCC	CCC	CCC	GCC	CGC CUC GAG	AGC GCC
(UAG)lf	ACG AGG	ACG AGG	ACA AUA UGU	ACG AGA AUA	AUA	ACA AGA AGG	AGA	AUA UAU	AUA	AUA UAU	AGG AUA	ACG AGG	AGG	ACA AUA	UGC	ACA AUA	ACA	AUA UUA	ACA
(UGA)mf	CCA	UCA	CCA	CCA	CCA	CCA	CCA	CCA	CCA	CCA	CCA	CCA	CCA GAU GGU	CCC	CCU	GCU	GAU	GGC UUU	CCC
(UGA)lf	ACG	ACG	GUG	AUA	ACG GGG	ACG	ACG	ACA ACG AGG AUA	GGG UGG UUG	AUA CUC	AUC CUC	ACG	AUC	AUA	ACA	AUG GCG	ACA AUA	ACG	ACG
